# Supplementary material for: FDHE-IW: A Fast Approach for Detecting High-Order Epistasis in Genome-Wide Case-Control Studies
Source: Genes (Basel). 2018 Aug 29;9(9):435. doi: 10.3390/genes9090435 (PMC6162554; doi:10.3390/genes9090435)
Supplement: Supplementary file 1 [file genes-09-00435-s001.zip]

Archive with 5 entries (4 files):
- supplementary file1-3/Supplementary file 1.xls
- supplementary file1-3/Supplementary file 2.pdf
- supplementary file1-3/Supplementary file 3.pdf
- supplementary file1-3/
- supplementary file1-3/FDHE-IW.zip
