# Supplementary material for: FDHE-IW: A Fast Approach for Detecting High-Order Epistasis in Genome-Wide Case-Control Studies
Source: Genes (Basel). 2018 Aug 29;9(9):435. doi: 10.3390/genes9090435 (PMC6162554; doi:10.3390/genes9090435)
Supplement: Supplementary file 1 [file genes-09-00435-s001.zip › supplementary file1-3/Supplementary file 1.xls]

## Sheet: 1-WAY
SNP NAME	Position	chromosome	p-value of G-test	index in AMD
rs3775652	143627607	4	3.72719e-07	12147
rs380390	193989310	1	6.19921e-07	43748
rs1930022	27888800	9	2.37049e-06	69742
rs1329428	193991069	1	5.99221e-06	54108
rs10272438	32981051	7	9.66677e-06	33990
rs6967345	52897937	7	1.2394e-05	18917
rs3913094	57197682	12	1.43822e-05	79207
rs3914244	57248164	12	1.70877e-05	88612
rs10511422	125022069	3	1.88034e-05	6693
rs646595	65047126	18	2.45084e-05	13955
rs10511467	7363051	9	2.91445e-05	76784
rs1363688	174590654	5	3.84498e-05	80178
rs3775650	143627318	4	3.95971e-05	15382
rs1740752	38542777	10	4.00177e-05	19405
rs1394608	155764189	5	4.21437e-05	45918
rs2607693	2208946	8	4.29335e-05	61887
rs725518	4093154	11	4.87347e-05	46516
rs4772270	98545231	13	6.63704e-05	42568
rs10507949	83654135	13	6.79929e-05	92608
rs10495657	17283382	2	6.8341e-05	51818
rs10514175	79460304	5	8.52359e-05	102097
rs1570607	36103325	13	8.60598e-05	12244
rs9294603	95160595	6	9.70268e-05	47428
rs1030582	57884429	18	0.000107861	96450
rs7006908	67243829	8	0.000137934	89756
rs10254116	32979706	7	0.000139803	12358
rs10514336	90148244	5	0.000142688	49666
rs10511819	27850160	9	0.00015858	88500
rs7104698	36837874	11	0.000158929	38129
rs54816	4104538	11	0.00015897	91502
rs10501439	78812154	11	0.00016	71965
rs1525919	192561301	3	0.000174424	42949
rs7698633	85440546	4	0.000180847	88957
rs7863587	110085983	9	0.000188984	4102
rs1343992	29201213	10	0.000190901	82693
rs10512174	84343693	9	0.000194157	10645
rs6053291	5286760	20	0.000195683	42647
rs4920799	84690601	5	0.000200734	69201
rs10512413	128944920	9	0.000211141	60240
rs6104678	10929207	20	0.000211533	91583
rs10513889	52160863	18	0.000231846	74059
rs727454	52194106	18	0.000231846	96822
rs9291321	48177703	4	0.000250294	85719
rs10492272	97767616	12	0.00025865	51958
rs6598991	82408560	1	0.000263719	56674
rs10513202	111401004	9	0.000290718	17615
rs1986404	57969974	11	0.000293567	90022
rs551591	52671794	1	0.000322654	65599
rs9311951	65645720	3	0.000325533	51973
rs9287109	198565948	1	0.000353549	8780
rs944976	115193083	9	0.000360403	81115
rs82159	124727028	12	0.000363937	59286
rs200642	52628454	20	0.000368038	75300
rs10513690	172099712	3	0.00037084	39705
rs10484566	32882217	6	0.000386404	42065
rs2113379	207554217	2	0.000402725	53255
rs1557753	31527368	17	0.000412431	46282
rs4274523	57940010	18	0.000425628	58997
rs10513192	144209313	3	0.000428308	44177
rs7480564	88313039	11	0.000434618	101907
rs10508731	28446794	10	0.000442413	51222
rs6792998	157583145	3	0.000450599	4870
rs7849119	27886017	9	0.000452446	13882
rs7866943	27887194	9	0.000452446	93359
rs1535891	41239333	13	0.000457168	100364
rs2143881	50899723	6	0.000465223	75760
rs1233255	190908635	2	0.000472019	46829
rs536412	74442213	11	0.000472116	6664
rs150917	124742148	12	0.000484215	50497
rs10499504	17305899	7	0.000494246	75559
rs3758141	18738222	8	0.00049705	39537
rs10511899	32255668	9	0.000517525	103488
rs8078890	68079437	17	0.000517607	99731
rs4945630	119410887	6	0.000541226	36616
rs10506036	28541832	12	0.000555124	29007
rs10493094	41116236	1	0.000555728	7549
rs10507009	91080832	12	0.000573827	60276
rs2019727	193962973	1	0.000575977	32373
rs454305	70710757	2	0.00058626	17611
rs722557	38199073	21	0.000590702	87163
rs1719889	120899689	3	0.000593794	88447
rs1467644	99625745	10	0.000599038	50297
rs9300408	95745678	13	0.000599038	91007
rs7787173	130873383	7	0.000614016	75467
rs10508035	96488800	13	0.000629355	45255
rs4292478	84682390	5	0.00062973	94639
rs501138	29493715	10	0.000655266	20400
rs2336980	88212165	8	0.000679542	77342
rs4529500	18750111	8	0.000682092	11981
rs10503640	18749600	8	0.000682092	85473
rs7533063	78799803	1	0.000687079	67625
rs1489402	78798475	1	0.000687079	83541
rs724820	15062407	20	0.000701893	7674
rs7185187	70533737	16	0.000722151	95232
rs273185	41171586	7	0.000731716	37220
rs10505810	18384711	12	0.000735071	79820
rs10519180	60842623	15	0.000744934	65743
rs1953643	62887946	13	0.000756681	91923
rs261796	238151329	1	0.000764953	102452
rs2178381	143202080	7	0.00076737	63332
rs10483226	43706843	22	0.000767379	8728
rs10495549	7164106	2	0.000769631	29906
rs3915771	13536707	5	0.000771569	23815
rs4778	112431884	5	0.000771638	91147
rs2533450	68498782	7	0.000773465	95198
rs1510134	144479341	4	0.000777812	82857
rs10521132	25687387	16	0.000781993	100443
rs10511902	32313271	9	0.000785743	74753
rs1548255	38421199	10	0.000786539	4514
rs2474584	38420395	10	0.000786539	68503
rs176880	38405423	10	0.000786539	69108
rs6604679	219108837	1	0.000788744	101838
rs10501687	88220332	11	0.000788865	28835
rs2812415	78751573	10	0.000791331	39484
rs555174	19845364	21	0.000793021	53491
rs2259442	6960550	10	0.000793661	33493
rs10491271	128722611	5	0.000825888	73145
rs4130891	119877942	8	0.00083008	42466
rs10488371	272252	8	0.000830137	8541
rs997980	105512040	7	0.000834628	85083
rs9323233	18399627	14	0.000839029	60563
rs3981073	125224225	2	0.000839029	100516
rs888329	5930303	17	0.00084915	34914
rs290483	114579801	10	0.000859288	76299
rs10511901	32307378	9	0.000864863	56323
rs1146382	85340694	1	0.000868136	74087
rs10483945	78562421	14	0.000868627	49608
rs221580	99790829	6	0.000868627	61867
rs10504121	52472792	8	0.000877592	28222
rs10510853	60582621	3	0.000894983	33197
rs1038996	56726400	5	0.000902035	22745
rs963685	60278907	3	0.000902259	33424
rs917617	68497635	7	0.000902342	96489
rs10514683	29881940	3	0.000908701	17003
rs10509567	90610333	10	0.000924891	46359
rs10508339	7955451	10	0.000931044	62421
rs725859	122979086	7	0.000931251	38215
rs2391321	93791064	1	0.000960085	10453
rs978326	81615944	7	0.000975506	22169
rs2047512	88246629	11	0.000975925	68980
rs962848	44168468	11	0.000992792	101552
rs7081811	18817283	10	0.00100044	33033
rs1812149	75679069	4	0.00102391	68898
rs206695	164400532	6	0.00102786	42139
rs9322445	154393245	6	0.00103282	42314
rs961360	136604427	2	0.00103497	34447
rs10510721	41545265	3	0.00103765	57483
rs10488712	114688496	11	0.00104586	32122
rs10488343	130990561	7	0.0010545	98649
rs718309	55125784	10	0.00105454	67920
rs288247	183914522	2	0.00108943	41808
rs10495668	17893394	2	0.00109272	83232
rs9303474	63091410	17	0.00109316	23784
rs10490493	215157730	2	0.00109316	32539
rs9294383	88268524	6	0.00110591	72835
rs1951346	42191213	14	0.00112239	1130
rs2639187	94133078	15	0.00113816	100687
rs7980489	47299183	12	0.0011429	7739
rs404199	41182224	7	0.00114652	90647
rs4444160	82561915	12	0.00115733	76733
rs6480996	54241419	10	0.00115913	10250
rs6693481	200943828	1	0.00116029	33451
rs10486157	7095020	7	0.00116411	26982
rs1971579	194175440	1	0.0011653	34601
rs1171090	34308728	13	0.00117641	38993
rs1653157	71941770	18	0.00118949	33825
rs871807	112074675	9	0.00119197	14864
rs475553	166697033	3	0.00119197	68166
rs1351205	98538397	8	0.00119612	48749
rs4073364	23997181	13	0.00120048	71158
rs10511272	109630224	3	0.00120176	84915
rs10500871	20180065	11	0.00120252	3828
rs1652077	55517755	18	0.00121819	25435
rs1652076	55517415	18	0.00121819	71245
rs1473470	11010788	11	0.00121872	38397
rs1463747	152942014	5	0.00122919	91482
rs912603	29703641	13	0.00123336	834
rs6928748	137252233	6	0.00123566	26173
rs3792583	185004851	3	0.00124491	24345
rs2416153	46731766	14	0.00125593	584
rs1406228	29513177	2	0.001256	2790
rs10494011	104244739	1	0.00126669	8720
rs5008666	59453522	2	0.00128245	37942
rs4942643	45862573	13	0.00128925	79405
rs649031	49153244	13	0.00129666	76235
rs7682791	125976925	4	0.00131961	85674
rs1366577	104601410	5	0.00134505	95352
rs10494444	162717963	1	0.00134627	10660
rs7089884	12949461	10	0.00134627	49230
rs1025645	29307495	3	0.00134627	54248
rs335368	155671871	6	0.00134909	24908
rs4540890	89703962	12	0.0013496	46721
rs316208	96455046	5	0.00135372	102835
rs2182446	7459512	9	0.0013559	8912
rs3911498	21645349	3	0.001376	70012
rs4129823	55796889	3	0.0013791	24626
rs7965628	51483715	12	0.0013855	19992
rs10506037	28542413	12	0.00140848	27708
rs539790	10597469	1	0.00141124	58299
rs10510655	32379250	3	0.00141344	94171
rs4894840	106921300	3	0.00142144	87908
rs2319404	29308399	1	0.00144043	44130
rs232054	4087736	11	0.00148956	59237
rs1356609	34275051	3	0.00149673	64333
rs3801105	13767799	7	0.00150329	69503
rs713392	110683865	7	0.00153103	75085
rs6902361	63238120	6	0.00153167	44758
rs2513240	86521164	11	0.001532	56785
rs3775642	143625276	4	0.00153525	70114
rs280302	50669342	6	0.00153861	16332
rs10501913	98849150	11	0.0015499	25607
rs7758833	47738398	6	0.00156294	62742
rs305723	84717352	5	0.00158242	13719
rs10511531	10067962	9	0.00158242	62630
rs305722	84717189	5	0.00158242	81090
rs305724	84717535	5	0.00158242	98106
rs305727	84718110	5	0.00158242	103089
rs10511203	104145273	3	0.00160493	28239
rs4894367	139940469	3	0.00163349	76919
rs160283	82943558	5	0.00163512	63950
rs56566	146649615	6	0.0016383	83250
rs10507063	94769766	12	0.00164871	34833
rs1349583	3936545	11	0.00164985	101369
rs10495199	219883595	1	0.00165429	56735
rs751448	102669652	12	0.00167106	12645
rs3812805	102673339	12	0.00167106	34669
rs3751204	102673922	12	0.00167106	35820
rs10492408	51159296	13	0.00171046	77598
rs10508291	4764991	10	0.00171121	6661
rs7030035	70284185	9	0.00177002	8607
rs718759	125516127	5	0.00177386	759
rs7773311	47716322	6	0.001782	70997
rs657618	166727474	3	0.00179461	36840
rs10497257	166233372	2	0.00179461	97426
rs10500590	3929033	11	0.00181019	79404
rs1882899	60267762	3	0.00182279	66819
rs305729	84718364	5	0.00182891	7795
rs2644812	84709814	5	0.00182891	32185
rs552947	84703014	5	0.00182891	52533
rs247667	84709041	5	0.00182891	71621
rs9303585	50008450	17	0.00183278	31643
rs10496747	137494111	2	0.0018349	64063
rs10520597	83900023	15	0.00183858	59895
rs10515688	152904411	5	0.00184229	82221
rs2828155	23733653	21	0.00184856	96968
rs3743175	74412587	15	0.00184856	100277
rs10520863	19626872	5	0.00185723	7769
rs3849653	53775626	4	0.00185723	49655
rs6861906	37121437	5	0.00186171	36702
rs10500737	11010568	11	0.00186906	39562
rs10515900	165031183	5	0.00187511	81024
rs600023	191124345	1	0.00188502	78153
rs1912509	112746866	8	0.0018858	7926
rs10483314	24632939	14	0.00188941	16459
rs10503216	3592363	8	0.00189084	191
rs1112694	19978975	9	0.00189141	82485
rs10485192	117363565	6	0.00189141	96048
rs1877192	168065964	2	0.00190336	51228
rs10515262	97361080	5	0.00191259	59073
rs2281236	1543577	16	0.00192206	55157
rs10493029	26157653	1	0.00192206	57264
rs10493028	26157609	1	0.00192206	59215
rs10492965	8307673	1	0.00192763	18972
rs10514746	102051602	3	0.00192994	10458
rs3849768	39464388	5	0.00192994	12836
rs6430685	138142991	2	0.00192994	33148
rs6430684	138142188	2	0.00192994	72110
rs10518146	77711858	4	0.00194902	83814
rs2389863	120966483	4	0.00195174	8373
rs10486521	32980417	7	0.00198268	85529
rs1477268	86511939	5	0.00199122	73382
rs1990140	40816474	7	0.00202393	41592
rs10506398	58397593	12	0.00202652	70485
rs10491007	60163600	10	0.00202775	101509
rs2389866	120974082	4	0.00202874	14492
rs10518335	120980991	4	0.00202874	79467
rs9316435	19900478	13	0.00203381	60128
rs197409	111606342	1	0.00203735	39049
rs1386286	151164762	3	0.00203911	9042
rs10512468	33746502	17	0.00204636	74249
rs2183927	27904372	9	0.00205349	23574
rs979646	106342278	8	0.00208431	100212
rs1857393	121873307	9	0.00210241	62998
rs2578368	153459979	5	0.00210536	90907
rs10507711	62887470	13	0.00210804	19296
rs195937	164157898	4	0.00212462	33908
rs10499304	155443884	6	0.00212941	9877
rs6713372	152038928	2	0.00212941	65933
rs2095784	99661220	1	0.00212941	67620
rs4295704	29417423	8	0.00213029	85504
rs10490631	118773584	2	0.00213638	81134
rs10489581	182361133	1	0.00213872	14227
rs10502376	8579765	18	0.00213872	22505
rs1046592	182308942	1	0.00213872	65049
rs12046095	182346551	1	0.00213872	68566
rs10502334	5893698	18	0.00214409	70067
rs1989344	191730451	2	0.00214766	63827
rs233723	111443394	12	0.00215515	1574
rs10490557	42477565	2	0.0021641	17675
rs4784489	54929953	16	0.00216959	74803
rs10513829	189809246	3	0.00217167	89521
rs6030634	42392430	20	0.00217237	31197
rs6838268	76369757	4	0.00217237	73953
rs6491880	103044832	13	0.00217237	76012
rs952167	51954075	2	0.00218818	74577
rs2512245	123637082	11	0.00218854	63108
rs1594933	43602505	4	0.00219093	18642
rs406112	15426819	17	0.00220243	17589
rs417637	15426578	17	0.00220243	19983
rs433068	15426209	17	0.00220243	21333
rs2090036	32273015	18	0.00220407	1640
rs2785762	189010208	1	0.00222385	91907
rs10486896	88298734	7	0.0022307	14856
rs3805021	4837336	3	0.00223537	10686
rs10493618	78864051	1	0.00223597	98541
rs3903948	78417401	13	0.00225841	82250
rs5743072	190899467	2	0.00229096	35327
rs2141767	177171234	3	0.0022914	77533
rs4784183	62146599	16	0.00229172	13657
rs1011049	40962997	20	0.00229172	89716
rs7688514	178380875	4	0.00229368	80270
rs2236876	170256862	1	0.00229953	74926
rs10514574	83153648	16	0.00230129	67648
rs6054303	6458512	20	0.00230249	18822
rs10514971	48213184	17	0.00230857	29536
rs1377725	34573519	15	0.0023097	35942
rs10503790	26577353	8	0.0023097	56700
rs10504339	62886624	8	0.00231329	11609
rs7992670	24651219	13	0.0023167	2398
rs2859771	214596000	1	0.00231936	51763
rs727200	77782639	7	0.0023492	98806
rs10495519	5595678	2	0.00236649	13017
rs10489076	10021731	4	0.00237902	30550
rs3755542	88332404	2	0.00238888	38690
rs6792186	30867684	3	0.00238931	95984
rs2318502	18360294	14	0.00242563	7044
rs1166903	206058296	1	0.0024277	75069
rs4953469	47353928	2	0.00244022	66947
rs6862355	109327477	5	0.00244747	33726
rs1918482	94455133	7	0.00244888	27713
rs758779	33220773	7	0.00245455	44547
rs758780	33220675	7	0.00245455	68307
rs1557664	103443795	7	0.00247192	85203
rs10513942	1467014	18	0.00248409	50113
rs1882233	76772895	2	0.00249189	38692
rs1505773	85295441	4	0.00250701	24553
rs10484087	50023173	14	0.00250858	11805
rs6546371	68517032	2	0.00251451	73626
rs10495593	12351086	2	0.00252265	32583
rs10512937	50945705	5	0.00252437	77802
rs1566772	74640034	8	0.00254369	100705
rs10489494	63168678	1	0.00256211	74320
rs2836050	38205231	21	0.0025764	67558
rs6975557	107533828	7	0.00257825	91229
rs1364118	83519864	16	0.00258642	61440
rs3844556	101736679	10	0.00260345	35752
rs2024374	7502896	7	0.00263462	91589
rs966978	87488331	3	0.00264653	57226
rs365299	194062977	1	0.00264653	73856
rs2323284	14610732	17	0.00265626	89448
rs10520452	182224596	4	0.00268478	28152
rs7113845	3953535	11	0.00268519	78095
rs6764287	76614650	3	0.00268989	19509
rs1575188	85953292	6	0.00270158	95885
rs726246	51517467	20	0.00270174	91633
rs1667638	100636483	8	0.00270358	100314
rs10495548	7159174	2	0.00270625	12126
rs10502116	108747128	11	0.00271119	80624
rs5745690	80970763	7	0.00272534	4425
rs6709171	30327666	2	0.00274145	20240
rs924567	208267230	1	0.00274417	84536
rs215389	46050700	12	0.00275824	19378
rs753145	169577406	5	0.00276648	10741
rs7542068	147680354	1	0.0027912	45890
rs10502324	4348654	18	0.00279455	63622
rs767435	86239755	7	0.00280566	10141
rs10505163	112787215	8	0.00280566	102157
rs10504043	41585239	8	0.00281481	11877
rs2244863	120177339	7	0.00281481	78576
rs6828371	15508484	4	0.00282613	14813
rs1794818	112014358	6	0.00282613	102241
rs165238	99170532	4	0.00285286	70657
rs718652	24778590	13	0.00287402	70964
rs7628915	20173291	3	0.00290962	53740
rs10499436	13426814	7	0.00291425	20577
rs10499437	13427055	7	0.00291425	62866
rs10510099	123096433	10	0.00291461	64007
rs3911720	86723450	12	0.00292685	53769
rs2346864	46895340	7	0.00293186	88700
rs886659	148835989	7	0.00294227	62319
rs10507943	83253560	13	0.00296422	7283
rs10517610	156580055	4	0.00296422	99558
rs1946289	129027352	5	0.00296686	29689
rs4733809	128945881	8	0.00297977	91090
rs7688489	110146134	4	0.00298607	35875
rs10500512	64984677	16	0.00298676	6893
rs10503228	3885841	8	0.00299384	48577
rs314395	87506243	13	0.00299636	13283
rs1565216	94237651	12	0.00299636	17029
rs7177168	91989214	15	0.00300356	5108
rs3767210	70021895	1	0.00301079	46122
rs1537782	76174774	1	0.00301128	34286
rs723436	20129539	13	0.00302185	60891
rs4129765	173876206	3	0.00303887	37999
rs10235374	53664741	7	0.00305313	67534
rs997756	45254142	4	0.00307947	86539
rs1508208	42464126	3	0.00308035	24123
rs1396178	42465044	3	0.00308035	54768
rs1376126	43496926	12	0.00309152	82130
rs2548003	28792824	5	0.0030987	98634
rs591332	985385	16	0.00309962	67809
rs1511848	138864471	8	0.00309962	100965
rs280290	50611341	6	0.00310794	48245
rs25816	129068652	5	0.00311307	80478
rs9307532	80889616	4	0.00311461	79954
rs867987	31360150	5	0.00311461	97656
rs10520583	83568670	15	0.00311778	90867
rs10494017	104435192	1	0.00312957	7858
rs1574576	64851290	13	0.00313125	41699
rs2387370	245045242	1	0.00313125	71029
rs9304422	48214871	18	0.00315037	11173
rs10512644	1903301	5	0.00316757	2606
rs10512645	1902958	5	0.00316757	3423
rs7637771	1860170	3	0.00317938	73414
rs1368863	125507350	11	0.00318106	13485
rs1003299	17279997	8	0.00318232	94711
rs185081	141175159	5	0.00319341	93609
rs10493590	76216920	1	0.00320319	70542
rs10518840	67857194	15	0.00321503	102183
rs1982653	56912041	4	0.00321544	86150
rs853727	150412639	4	0.00321879	58913
rs7678724	150445592	4	0.00321879	101307
rs7156566	54094792	14	0.00322527	75992
rs431240	150725050	5	0.00322831	102320
rs2513421	87821354	11	0.00323503	51040
rs10503493	14213487	8	0.00325837	26265
rs4897458	131044294	6	0.00326619	36161
rs10501935	99349690	11	0.00326772	23859
rs10507460	36236734	13	0.00326892	51754
rs10510174	3715417	3	0.00327405	27809
rs10483649	54098048	14	0.0032827	31143
rs2191859	85441545	7	0.00329747	15970
rs774497	171759416	4	0.00329747	20650
rs9918557	121104209	7	0.00329747	28729
rs10488056	121060423	7	0.00329747	28992
rs2273408	29051548	14	0.00329747	51220
rs7762044	116348416	6	0.00329748	6849
rs2950798	11037934	3	0.00329748	42390
rs3775567	186057132	4	0.00329748	64308
rs10489177	166950184	1	0.00330289	10703
rs3886662	8561754	18	0.00331709	34090
rs7814355	57762960	8	0.00332187	74480
rs943653	139494199	6	0.00332506	74586
rs2999859	160354100	1	0.00332572	2700
rs737798	42540993	22	0.00333891	51029
rs769548	110528041	3	0.00334056	83158
rs10498667	5333457	6	0.00334319	65072
rs9328536	130190430	9	0.00334403	31604
rs7467596	130188723	9	0.00334403	79546
rs838334	113412073	12	0.00334477	41914
rs10518821	67598481	15	0.00334597	96954
rs1060447	99883119	10	0.00334907	73447
rs867033	83306941	11	0.00336323	57757
rs4489003	110481527	4	0.00337138	70458
rs4397078	110481123	4	0.00337138	71477
rs9323782	84601217	14	0.00338545	37050
rs10505026	103310651	8	0.00339636	19234
rs6540592	207651838	1	0.00339636	100707
rs10504822	87185845	8	0.00340984	96642
rs1144454	60933235	18	0.00341684	41670
rs921308	178222145	4	0.00342171	95158
rs10502148	111185647	11	0.00343134	96144
rs9286760	219975973	1	0.00344469	1006
	219956664	1	0.00344469	63680
rs10493449	68613460	1	0.00346171	16673
rs10515631	149131170	5	0.00347174	7786
rs653959	80992688	6	0.00347427	7525
rs10506034	28486563	12	0.00347944	35300
rs9319107	83409744	13	0.00348799	9932
rs1865863	78724685	3	0.00350266	95513
rs1938441	67700845	1	0.00350784	100922
rs10502344	6097709	18	0.00351042	13586
rs2574985	51474089	10	0.00351119	36866
rs10520594	83858409	15	0.00351409	58911
rs568201	54459278	7	0.00352089	2752
rs496916	108549015	13	0.00352405	22765
rs1914812	118034992	3	0.0035778	35697
rs10516612	116614920	4	0.00358073	78730
rs2343866	26206349	12	0.00358373	76703
rs456412	40092868	21	0.00361723	99300
rs7105143	3367369	11	0.00361915	65317
rs6802458	56380119	3	0.00362789	39926
rs9328534	130150850	9	0.00362789	96170
rs10520484	183129704	4	0.00362875	70916
rs2876817	82859322	13	0.0036454	93268
rs6777792	56326895	3	0.00364998	6027
rs1337199	103074175	1	0.00364998	45947
rs274074	24855005	16	0.00367207	38938
rs4368403	22687980	20	0.00367596	97277
rs1359634	29779675	13	0.00371043	15164
rs4092549	157765045	2	0.00373248	52361
rs1146105	61977507	12	0.00373514	5104
rs594448	96639390	10	0.00374229	82867
rs1425351	110439822	4	0.00375017	77112
rs978808	31496485	22	0.00376179	82795
rs10483129	25583343	22	0.00379479	36636
rs10488821	30466484	11	0.00379793	71210
rs10505093	107573943	8	0.00380861	17901
rs7790991	13766859	7	0.00380955	64041
rs4764767	99806136	12	0.00383091	1244
rs2045343	26405978	1	0.00383091	81064
rs10492367	27906237	12	0.00386556	43166
rs4292922	224469483	1	0.00386681	65484
rs10518883	34500776	15	0.00386719	99687
rs194535	89483749	7	0.00386835	26367
rs194534	89483161	7	0.00386835	32164
rs2046877	157842469	4	0.00387359	35873
rs2049988	24886694	22	0.00387359	62210
rs285050	96460454	13	0.00387359	82387
rs10509673	95900778	10	0.00387832	13877
rs10499276	154340799	6	0.00387832	27087
rs1898199	100002895	13	0.00391235	64371
rs10521261	52078856	16	0.00391525	80571
rs2347061	43453219	4	0.0039223	50814
rs2347060	43453071	4	0.0039223	52012
rs2324499	38460001	13	0.00392509	13478
rs2513600	105837716	11	0.00395518	39270
rs1386848	126779462	12	0.00395909	3718
rs727517	13266161	10	0.00395979	88577
rs795301	4143641	3	0.00396566	90169
rs960667	126588803	8	0.00396566	90401
rs724211	70321877	12	0.00396566	90937
rs10503897	31988959	8	0.00396566	92118
rs1026727	79622428	13	0.00397066	38194
rs10513713	174399925	3	0.00398065	48330
rs287020	40328790	12	0.00400061	37852
rs6730141	75060104	2	0.00401991	27591
rs952159	71742097	16	0.00403225	84660
rs10506368	57231324	12	0.00403947	22580
rs1025758	183176275	4	0.00404197	101927
rs10514119	70074766	18	0.00408872	71795
rs6494691	65725393	15	0.00408936	31169
rs1961273	137813695	2	0.00408936	38340
rs10492243	30874817	12	0.00409262	21007
rs10484560	32369711	6	0.00410534	39460
rs4710	115451895	7	0.0041112	56764
rs7542472	13856484	1	0.00412433	23383
rs7694235	115158847	4	0.00413421	69161
rs10498468	53075662	14	0.00413527	868
rs4777161	67577357	15	0.00416653	18499
rs2173196	110826264	9	0.00416673	23150
rs790449	91121879	12	0.00418395	41295
rs1798059	91113078	12	0.00418395	60815
rs790451	91118457	12	0.00418395	65215
rs10509054	57760299	10	0.00418674	35530
rs8034843	55297365	15	0.00418674	51711
rs10485193	117365317	6	0.00418674	82486
rs4945719	106142820	6	0.0041895	82408
rs1018617	103739981	13	0.00418986	36069
rs10495251	224447566	1	0.00418986	44568
rs2685536	106065732	8	0.00419247	34719
rs2252854	3804095	6	0.00420232	34144
rs1880540	30696038	2	0.00421846	72409
rs10504468	71130987	8	0.00424033	9944
rs1785512	34016538	9	0.00424579	79436
rs1934699	102350883	1	0.00424874	40562
rs7962399	113156201	12	0.00425358	2391
rs1008776	124556816	5	0.00426334	19773
	122847648	8	0.00426496	92859
rs10504561	75102476	8	0.00427797	7287
rs10506755	76496253	12	0.00427797	12878
rs3852256	18611160	7	0.0043055	9662
rs10484081	50089645	14	0.00433747	8031
rs1540988	4025155	10	0.00435754	37119
rs10518871	54734280	15	0.00436472	71952
rs10519085	58869607	15	0.00436783	91310
rs1332783	75514759	1	0.0043763	67910
rs709274	240543975	2	0.00437642	47271
rs4110091	128485762	7	0.00437674	47725
rs1548542	14886268	19	0.00438693	103194
rs1518148	38985165	18	0.00439804	10621
rs10505589	133088810	8	0.00440382	34145
rs1454235	3444976	2	0.00443155	65761
rs2823175	15518503	21	0.00443191	99210
rs8002448	107158307	13	0.00443745	18838
rs10495405	235328179	1	0.00444511	4476
rs1340465	235327761	1	0.00444511	6316
rs1538444	235323651	1	0.00444511	40992
rs7675887	84009001	4	0.00445393	15373
rs2106178	126662314	7	0.00445393	79594
rs7695300	55427608	4	0.00446875	70221
rs10519177	46473251	15	0.00447318	15335
rs1472874	24466539	12	0.00447499	17735
rs1915501	28687246	4	0.00449913	3631
rs7123693	79489695	11	0.00449913	12550
rs2292607	220368493	2	0.00450362	74465
rs4855559	109435937	3	0.00451336	3267
rs9295101	159783156	6	0.00451782	72445
rs1614226	118713265	6	0.00452753	60775
rs36407	70347388	14	0.00452846	13354
rs10513114	141504300	3	0.00454263	65796
rs10510895	63281586	3	0.00456118	57874
rs2284501	31660909	21	0.00456562	15392
rs10489226	174672592	1	0.00461101	54650
rs4873556	52462561	8	0.00462479	59042
rs2175841	43775606	15	0.00465261	40427
rs1135102	13657659	10	0.00466224	95646
rs726239	5831323	16	0.00467691	80215
rs1365042	6557762	8	0.00469667	9344
rs2046875	157842153	4	0.0046982	37184
rs10498498	60940334	14	0.00470289	20419
rs1956574	50083314	14	0.00470562	77453
rs7765392	134985865	6	0.00471311	32952
rs3025851	3173593	4	0.0047137	78574
rs7659575	105361612	4	0.0047234	27652
rs1882898	60267711	3	0.00472387	65405
rs903645	29155500	10	0.0047297	52248
rs10508379	10038217	10	0.00473101	68224
rs13119	41837886	17	0.00475666	55130
rs2268996	88181373	6	0.00475684	87773
rs2916601	89604954	5	0.00477234	15127
rs1567266	87241196	6	0.00477291	66389
rs1261698	102257340	1	0.00477423	71678
rs2960049	26105452	18	0.00478255	72817
rs9319536	78872165	16	0.00479156	99226
rs1541466	117259331	10	0.00480569	86233
rs718947	126313549	10	0.00484293	1024
rs10506032	28428377	12	0.00484293	1603
rs10505598	133645897	8	0.00484293	59224
rs4422977	20082538	1	0.00486	44081
rs1907876	104390630	3	0.00487749	62732
rs2176221	51961523	2	0.00488881	33897
rs1438675	5657290	5	0.00489024	31036
rs10512715	39861622	5	0.00489024	33549
rs332601	124707066	6	0.00489884	55302
rs9310707	2307104	3	0.00490897	15636
rs10520332	177735167	4	0.00491721	90090
rs659930	10045667	20	0.00491841	77305
rs2352444	112714322	8	0.00491841	82463
rs472481	43414366	4	0.00492546	56172
rs1594934	43602716	4	0.00492546	95126
rs10486793	16412371	7	0.00492595	65270
rs4144441	71757821	18	0.00492595	75961
rs10512984	8908141	5	0.00493459	35693
rs10513172	111069213	9	0.00494233	35910
rs4314161	120261999	3	0.00494449	4735
rs2284410	13751078	12	0.00495569	18281
rs9311682	58691176	3	0.00495569	64569
rs1148174	28588603	10	0.00495569	71679
rs2046159	85753182	1	0.00495569	90495
rs1456743	60023306	5	0.00496023	102213
rs1460477	21295715	4	0.00496176	10160
rs2475621	114359719	6	0.00500966	58498
rs4880042	36940301	9	0.00501004	82817
rs649631	131849959	11	0.00501076	37695
rs9303230	8830962	17	0.00502178	73824
rs10514433	77737150	16	0.00502387	97313
rs1759006	194319923	1	0.00503652	35032
rs6677082	194400792	1	0.00503652	98925
rs10509274	67813925	10	0.00504146	62426
rs1677189	31627991	12	0.00505119	76943
rs7074731	23106594	10	0.00506872	70429
rs2616170	20576418	8	0.00507854	13721
rs1405151	110292290	4	0.00507948	15364
rs697929	55103359	3	0.00509021	48384
rs10489170	167027562	1	0.00509021	97171
rs10516957	96407600	4	0.00509055	44297
rs2417680	104129985	9	0.00509826	49174
rs248364	160667528	5	0.00513609	67786
rs10507353	24600935	13	0.0051361	40194
rs10500107	124546735	7	0.00514228	69018
rs1200164	166314272	1	0.00514852	12472
rs186629	7715346	9	0.00515408	35438
rs10507198	104603645	12	0.00516391	102810
rs10484306	117561027	6	0.00516869	18208
rs209954	53408365	20	0.00517196	2958
rs6729869	34259729	2	0.00519527	15435
rs1896373	53438962	10	0.00521133	5263
rs10488849	55426404	4	0.00521771	1094
rs949538	88590557	11	0.0052203	57021
rs2343740	158535164	4	0.00522541	79523
rs10496106	64321198	2	0.00523708	10824
rs3801740	81393102	7	0.00523708	73235
rs10227357	21546464	7	0.00526134	55059
rs9310888	29261727	3	0.00529313	4742
rs1400110	51882814	2	0.00529818	3035
rs725588	11443486	7	0.00530106	9451
rs10500595	4165225	11	0.00530123	39254
rs1867016	46272590	6	0.00530538	16419
rs10503477	13697182	8	0.00530716	74680
rs10512972	51890589	5	0.00530793	44991
rs860864	177892424	2	0.00531804	55111
rs10490819	9204495	3	0.00531804	75901
rs1340744	67314286	13	0.00533006	87885
rs4131501	145054363	6	0.00533732	69933
rs912304	23466298	14	0.00534125	56133
rs1993351	11773854	11	0.00534365	14950
rs249393	104731141	5	0.00534829	65528
rs12523860	91501555	6	0.00535192	487
rs1870566	64498284	12	0.00536382	81504
rs3889884	79259681	12	0.0053821	82316
rs10512014	71129140	9	0.00538321	33093
rs4128651	116524935	2	0.0053865	17486
rs2113666	113775229	8	0.0053865	36764
rs2106444	108487544	7	0.00540548	53529
rs10491044	9936815	10	0.00541644	101434
rs359512	163458714	4	0.00542051	1641
rs2476602	113695682	1	0.00543045	14814
rs10508373	8978167	10	0.00543571	22528
rs888405	64159040	3	0.00544697	85898
rs2102137	104768767	5	0.00544865	44181
rs939341	61082674	8	0.00545003	49264
rs10503955	33993432	8	0.00545738	6700
rs10503948	33649970	8	0.00545738	13134
rs7791414	54278790	7	0.00545962	90103
rs860309	196016549	3	0.00546167	98259
rs38410	30282671	7	0.00548801	3898
rs965098	15479497	21	0.00549429	88417
rs351572	16031834	8	0.00549454	11549
rs2466215	22797357	8	0.00550449	51987
rs7839360	85119681	8	0.0055089	7790
rs1866086	85121518	8	0.0055089	31133
rs966286	85118827	8	0.0055089	48272
rs4853154	75654744	2	0.00551547	90390
rs2837906	41331140	21	0.00551934	14238
rs10503703	21225989	8	0.00552228	14497
rs272867	131757273	5	0.00554194	49219
rs9310889	29262134	3	0.00554301	32905
rs1384041	13614067	8	0.00556094	14006
rs10500060	115455189	7	0.00556494	18657
rs10500059	115454897	7	0.00556494	36034
rs10513109	12469908	5	0.00557296	20560
rs10511408	123114409	3	0.00557296	29498
rs622955	79980862	8	0.00557296	40049
rs9308294	91512518	12	0.00557296	47422
rs9299160	106931438	9	0.00557296	48209
rs2390287	20053784	7	0.00557296	49310
rs3850733	160719212	5	0.00557296	90613
rs10506155	39022206	12	0.00560426	90973
rs18059	96426141	5	0.00560569	25266
rs6947788	142502457	7	0.00561525	8770
rs2078261	2543658	17	0.00561525	18135
rs10506877	81548422	12	0.0056167	93358
rs249847	97370184	12	0.00562357	17352
rs7570567	157621171	2	0.00562357	18949
rs1337620	1141269	9	0.00562357	22535
rs2300564	165578444	1	0.00562357	65776
rs7075034	17551119	10	0.00563633	13232
rs2295640	62876467	14	0.00564863	19207
rs3910603	79945456	10	0.00566696	32933
rs1250249	216489818	2	0.00567745	54971
rs10517771	164264399	4	0.00568167	12030
rs1340503	74028623	9	0.00570267	49043
rs3848788	1538066	20	0.00570313	6524
rs1332782	75514976	1	0.00571912	66426
rs10499067	113111873	6	0.00572422	18503
rs4111166	26514416	9	0.00573384	43433
rs636605	74340574	6	0.00578843	63392
rs711674	4340335	3	0.00580096	79038
rs10500559	71469275	16	0.00580364	69386
rs10491246	95013850	5	0.00580478	84652
rs920226	85104951	8	0.0058094	48963
rs335826	3118888	3	0.00581792	79794
rs1013597	50129349	2	0.00583321	39408
rs4767550	116363103	12	0.00583643	34694
rs966462	35187375	19	0.00584148	8304
rs7794488	103548527	7	0.00584278	18849
rs4703215	101630210	5	0.00585828	80859
rs1152344	81173379	14	0.00585956	36204
rs328856	7717388	9	0.00586229	78747
rs10483426	31590877	14	0.00587027	66900
rs1852556	132305797	2	0.00587494	63007
rs9296561	47535774	6	0.00589653	92570
rs2689258	53987458	16	0.00590265	78134
rs10484088	50023098	14	0.00591624	9506
rs12323203	79885782	13	0.00591815	8122
rs10511550	10638555	9	0.00591815	9633
rs1173107	88803057	9	0.00592018	45560
rs1172898	88812250	9	0.00592018	96634
rs974020	117966518	4	0.00593368	6767
rs1425629	117950447	4	0.00593368	37499
rs10492790	23042963	16	0.00593834	78197
rs3847030	85757516	7	0.00594235	92399
rs301191	177459752	3	0.00595609	8744
rs2924869	44432462	1	0.00599821	86755
rs340905	6096169	9	0.0059989	27947
rs1378036	14939930	8	0.00600394	70845
rs1955918	37430571	14	0.00603963	54697
rs150795	42356515	21	0.00603963	56317
rs1979546	151165466	3	0.0060432	78644
rs854434	23217920	14	0.00604774	88581
rs479855	55493846	13	0.00604899	12312
rs1920552	77768692	3	0.00605544	69421
rs2080115	14605232	17	0.00606018	18012
rs952160	71741907	16	0.00606841	82616
rs4695953	176327601	4	0.00606976	15755
rs2889921	219395929	1	0.00610024	77230
rs1344131	117152235	3	0.00611806	85787
rs10495990	50195709	2	0.00612306	17824
rs4129541	55894643	5	0.00613451	40783
rs4129540	55894743	5	0.00613451	67140
rs10520334	177746640	4	0.00615994	42680
rs6533505	111625668	4	0.00616101	80864
rs7148166	30223724	14	0.00617098	3185
rs2836048	38204694	21	0.00617395	70436
rs4770965	24639065	13	0.00618428	43481
rs4921804	17560896	8	0.00619569	99187
rs1680738	32370171	14	0.0062018	42794
rs2394337	68214258	10	0.00621501	24862
rs539085	58274185	11	0.00622338	17268
rs1080327	32737216	17	0.00622784	70220
rs2939416	58121012	18	0.00626279	6969
rs625569	97458961	11	0.00626279	22648
rs10489482	182625996	1	0.00626279	103442
rs1568573	161778928	3	0.00627533	11640
rs6786351	178208185	3	0.00628516	44256
rs6874458	115550852	5	0.00629529	83983
rs152608	106847425	5	0.00630471	25158
rs3898486	176718829	1	0.00632067	37600
rs3870365	153457923	6	0.00632154	85347
rs719222	1860873	3	0.00636375	9431
rs2596211	31520966	15	0.00636375	46182
rs10507589	52846135	13	0.00639062	56338
rs194943	82439095	6	0.00639088	50889
rs718348	68306849	8	0.00639546	15992
rs7102885	40930137	11	0.00640495	39466
rs10500806	14934304	11	0.0064058	6979
rs10498654	1319276	6	0.00640942	96121
rs10516915	94119154	4	0.00641301	5278
rs4526387	115238728	8	0.00642906	5141
rs9301169	105253066	13	0.00642932	40136
rs10490563	162116712	2	0.00643149	18726
rs11199012	120975635	10	0.00643949	23233
rs7003480	34689370	8	0.00644078	89031
rs38588	76060906	7	0.00645391	67293
rs716585	60937802	14	0.0064585	27775
rs199953	178832682	1	0.00645878	32521
rs10493581	75951833	1	0.00647236	52815
rs225665	142474360	6	0.00647591	20476
rs6516015	5287086	20	0.00647762	55627
rs4868012	170080361	5	0.0064877	39065
rs10493240	58154068	1	0.00648915	29761
rs10520333	177746368	4	0.00652076	87521
rs2708264	147011287	7	0.00653084	12387
rs10517382	36597139	4	0.00653116	76558
rs1495291	173383643	4	0.00654359	15677
rs1382538	83895664	15	0.00654359	25998
rs10520592	83843910	15	0.00654359	74605
rs9292137	56780601	5	0.00655699	3056
rs10487275	106970810	7	0.00655778	34343
rs2165131	210753364	1	0.00656954	73313
rs3856847	3119246	3	0.00657392	21381
rs10492871	82800514	16	0.00657783	42321
rs10483390	30332215	14	0.00657871	66542
rs1410641	34512809	13	0.00659964	45418
rs10483521	40295970	14	0.00660754	63473
rs3792623	48029569	4	0.00661758	73643
rs4890428	38949327	18	0.00666911	2962
rs3811567	153774701	2	0.00667786	4044
rs982290	88160386	8	0.00669548	14570
rs2245747	42200621	10	0.00672145	86729
rs1223798	211404329	1	0.00672181	71000
rs1513844	32264782	18	0.00675775	92112
rs2998712	76583577	9	0.00675929	98056
rs10519484	140901357	4	0.00675939	35469
rs10518596	96332911	1	0.00676346	99400
rs10518799	53126451	15	0.00677136	34679
rs2286105	38519572	7	0.00677775	44279
rs10486678	38522697	7	0.00677775	56470
rs10485427	69812049	6	0.00677775	95870
rs6852236	52700220	4	0.00679497	38626
rs1919094	120667708	7	0.00680322	20780
rs10484288	118873550	6	0.00680322	43864
rs2356502	118990577	6	0.00680322	65006
rs7759088	118944939	6	0.00680322	87582
rs2882623	67515562	4	0.00683102	65778
rs1441734	90381414	10	0.00684385	1177
rs2350339	66632355	4	0.00684987	31985
rs983634	60846963	13	0.00685118	30427
rs1509021	160475921	1	0.00685716	36988
rs10507216	106014636	12	0.00685744	49266
rs1557099	154324286	6	0.00689247	21628
rs4619789	98452825	3	0.0069067	79944
rs2182277	6903260	6	0.00692791	7376
rs616378	108933068	1	0.00694081	27112
rs10514117	69986877	18	0.00694814	55656
rs10514116	69986082	18	0.00694814	84142
rs10520279	175930319	4	0.00696238	43856
rs6781102	139917153	3	0.00696808	5763
rs9319990	57747261	18	0.00696851	37693
rs1406620	126779396	12	0.00697098	34770
rs10494932	208267491	1	0.00697793	83438
rs2676979	58663519	6	0.00697958	61152
rs1038704	160531982	5	0.00698083	13132
rs619320	81572528	11	0.00698083	51904
rs1330687	4445585	9	0.00698583	15358
rs830838	187608999	4	0.00700783	19298
rs2273875	231657626	1	0.00701159	37026
rs9307328	110487984	4	0.00704711	27880
rs696715	159262146	3	0.00708387	5125
rs929751	144029577	5	0.00709232	26029
rs4947673	51796441	7	0.00709514	30579
rs561545	87789400	11	0.00710362	100346
rs913693	75072820	13	0.00710379	64426
rs1455564	59353919	18	0.00711222	476
rs225172	52812332	4	0.00711222	26210
rs178724	52812193	4	0.00711222	40779
rs6584206	99890244	10	0.0071133	98930
rs10509029	56348856	10	0.00711592	42790
rs1250238	216497205	2	0.00713982	44126
rs2311715	24245577	18	0.00715332	8089
rs773652	54961033	12	0.00715958	18976
rs9308012	162201094	4	0.00716058	25044
rs3801937	107096829	7	0.00717663	13598
rs10515198	74725633	5	0.00718555	25220
rs10494059	106997279	1	0.00719298	93939
rs10010524	183050467	4	0.00719317	10807
rs1941915	21594519	18	0.00721284	8364
rs10486459	25268039	7	0.00722111	34906
rs3948459	124568400	7	0.00722878	37289
rs486708	178698769	1	0.00724771	65051
rs10493429	67770462	1	0.00726909	74884
rs2860318	98043652	15	0.00728675	62493
rs726519	23512397	14	0.00729761	100645
rs10508936	52250006	10	0.00729815	10551
rs725237	23840172	7	0.00729815	86434
rs10510157	127807613	10	0.00730091	3476
rs4648068	103976714	4	0.00731245	82091
rs10486269	8698195	7	0.00731395	32739
rs9325132	148576517	5	0.00732921	4497
rs10511183	101884316	3	0.00732921	15291
rs1585530	74425746	13	0.00735017	8338
rs2979010	131530886	8	0.00738174	65034
rs10487008	87393140	7	0.00738174	71287
rs17104	45694868	11	0.00738397	77584
rs2290257	99638113	2	0.00739065	92988
rs10518782	52836992	15	0.00741017	20576
rs6774289	137035014	3	0.00741017	55520
rs9316742	20444474	13	0.00741043	75923
rs1671498	16182184	12	0.00741325	43381
rs7960946	31252201	12	0.0074165	79246
rs10497719	192580137	2	0.0074177	99320
rs7158055	58018785	14	0.00742379	80301
rs10506115	33737244	12	0.00747588	48011
rs2284549	33538439	21	0.00748062	59442
rs1486281	84683735	5	0.00748066	2295
rs310575	51490664	8	0.00748463	86370
rs1420117	29374581	7	0.00748466	60325
rs10506681	73653196	12	0.00749004	87390
rs706494	198559479	1	0.00749303	68813
rs999471	96981483	9	0.00749718	2095
rs9304618	48163405	19	0.00749887	46374
rs10484281	130074561	6	0.00750045	35727
rs10513306	148169535	3	0.00752005	35191
rs10521282	14929430	17	0.00752982	70123
rs1847819	85353386	4	0.00753678	328
rs10491306	136745783	5	0.00753678	4181
rs315041	76478369	1	0.00753678	12908
rs718685	218588626	2	0.00754364	79135
rs10487563	48679968	7	0.00755964	42728
rs7785641	121554474	7	0.00756071	27878
rs1451125	137551211	4	0.00756644	55065
rs9297962	96543198	8	0.00757172	17058
rs6979802	80980486	7	0.00758937	49948
rs10518676	37966733	15	0.00759201	41269
rs4684343	2366098	3	0.00759952	13786
rs1023568	191717985	2	0.00760274	61315
rs157307	89435298	5	0.0076036	91153
rs3096277	83543889	16	0.00761148	67595
rs1508207	42464074	3	0.00762444	93457
rs1981360	29494898	18	0.00762505	97948
rs10505112	108718213	8	0.00764302	79324
rs7005234	108717238	8	0.00764302	21416
rs6863462	58955919	5	0.007662	26688
rs956046	21742993	2	0.00766204	19231
rs1503626	128164874	4	0.0076676	62166
rs1454985	31130522	15	0.00767295	75603
rs226455	1741603	6	0.00768527	76257
rs10495719	21924081	2	0.00769564	12403
rs10513064	11126855	5	0.00771748	29211
rs1373122	10918655	17	0.00774472	68349
rs6852374	61373539	4	0.00774959	89049
rs9298237	75225992	8	0.00775605	26168
rs1155382	41694415	20	0.00777278	3152
rs9308148	143676566	4	0.00777278	3644
rs10518569	131750778	4	0.00777278	53625
rs7699731	143671621	4	0.00777278	77224
rs2627821	143696000	4	0.00777278	77967
rs722937	91430139	4	0.00777376	88298
rs10501163	36838723	11	0.00778899	15533
rs10495988	50130469	2	0.00781204	38673
rs10506441	61001995	12	0.00781781	82930
rs2024673	18165297	20	0.00781841	18958
rs10250570	146465104	7	0.00782905	39088
rs10513748	178733487	3	0.00783753	80609
rs1079127	210220728	2	0.0078441	87929
rs10496082	58102624	2	0.00784893	27807
rs2871238	183045277	4	0.00785723	51434
rs177452	28040378	7	0.00786069	32268
rs10488781	79495118	11	0.00786613	70143
rs1374998	107019484	2	0.00787162	52191
rs2289084	20714109	2	0.00788533	14559
rs719006	59139245	15	0.00788583	98597
rs962936	45473650	3	0.00788808	56961
rs1835705	133373353	4	0.00788808	65117
rs10508922	51355582	10	0.00788808	91600
rs1245383	25603807	14	0.00788808	93478
rs10507323	21501270	13	0.00789498	88438
rs10485411	91470867	6	0.00791015	12299
rs305163	36284197	2	0.00792465	23149
rs10516490	103432455	4	0.00792734	44896
rs1445252	91908859	13	0.00795036	90071
rs3859037	83188783	16	0.00796806	54906
rs2902667	23494656	1	0.00802353	902
rs6570189	138087525	6	0.00803123	54580
rs2402053	115391300	7	0.00805195	57476
rs725901	62291136	18	0.00805865	78450
rs10498809	55841229	6	0.0080633	32454
rs756118	114863375	9	0.00809681	85329
rs342926	147614026	3	0.00810008	38455
rs342902	147624659	3	0.00810008	95321
rs1742923	6186007	6	0.00810043	84894
rs10508910	49638170	10	0.00810126	65271
rs714181	3640559	16	0.00810126	72912
rs6847164	120993553	4	0.00810171	60464
rs3737681	166326245	1	0.00810458	89828
rs6580765	37473927	12	0.00811935	56813
rs7422216	206030324	2	0.00813617	4812
rs4143179	145144823	6	0.00814424	6858
rs7084992	57761953	10	0.00815699	73703
rs8048037	58200365	16	0.00815993	32423
rs10516934	95030283	4	0.00816437	61211
rs2105250	131264752	6	0.00818149	17242
rs10499030	100789879	6	0.00818763	15222
rs10507103	97866110	12	0.00818763	52444
rs194939	82437753	6	0.00819892	84524
rs9326953	114625303	5	0.00822415	38324
rs496228	96806118	8	0.00825133	14837
rs1449317	102082739	3	0.00826309	28399
rs9328313	5502122	6	0.0082664	21510
rs3773563	55016492	3	0.00827725	103530
rs1274487	34463356	10	0.00828159	50679
rs10510605	28098734	3	0.00828159	74414
rs4535982	163003316	1	0.0083085	97215
rs10516393	21300783	4	0.00832584	92701
rs9288298	154978190	2	0.00833343	17649
rs2298501	109604183	11	0.00834197	98372
rs9287674	6516243	2	0.00834692	92104
rs9302001	93161393	13	0.00835076	82506
rs289064	64953838	12	0.00836027	37610
rs315511	84271709	1	0.00838308	13847
rs836124	34526556	11	0.00838308	66639
rs754257	26521692	9	0.00838498	58895
rs10500030	112651557	7	0.008398	66478
rs6829019	121522318	4	0.00839988	2134
rs2581752	177358866	4	0.00840668	77274
rs7330847	74419655	13	0.00841256	16789
rs9318391	74417111	13	0.00841256	22550
rs7997251	74408128	13	0.00841256	35657
rs10514085	143952521	5	0.00843277	34198
rs1040887	14078805	9	0.0084544	24010
rs10488406	135367385	7	0.0084544	51739
rs10519296	49249150	15	0.0084544	66494
rs10510202	966967	3	0.00845798	80229
rs1456037	61962984	12	0.00847057	79466
rs1145754	91419816	6	0.00848727	42875
rs4546363	93664169	5	0.00848784	59498
rs882512	21687983	22	0.00848784	99361
rs718263	102932948	8	0.00850462	14047
rs2074655	38533006	7	0.00851142	72083
rs10483380	28664937	14	0.00851321	7210
rs10508039	97998754	13	0.00851504	49031
rs560096	68454322	11	0.00852354	57009
rs9722	46875441	21	0.00853114	29282
rs2347049	43424138	4	0.00853114	41773
rs1502990	66131115	6	0.00853213	54217
rs1353749	58395194	5	0.00853559	64769
rs10486013	105790875	7	0.00853594	16927
rs1037182	110087746	9	0.00853599	40343
rs9283671	43227565	4	0.00854027	51488
rs10500604	4497424	11	0.00854235	24414
rs3928808	32268891	9	0.00855624	74625
rs8006358	90695960	14	0.00856194	82010
rs958994	165044779	5	0.00856263	65446
rs994542	63243934	6	0.00857152	21034
rs10490317	75610680	2	0.00857327	35601
rs10255567	49360429	7	0.00858714	44137
rs1976109	76920835	6	0.00858831	59031
rs10506899	82658370	12	0.00861083	91861
rs1731298	52767936	7	0.00861083	95014
rs10482935	23608736	21	0.00864172	80089
rs1551652	34381159	8	0.00864649	37526
rs4128956	130094554	9	0.0086607	59275
rs10485692	41695993	20	0.00867339	1216
rs10510468	16913627	3	0.00867802	85365
rs6943628	146325837	7	0.00869033	95241
rs9319495	76154535	16	0.00869235	56370
rs7845993	127197242	8	0.00869806	89030
rs1495134	23245012	3	0.00871471	40929
rs178493	56517556	14	0.00872171	94439
rs10495502	4156551	2	0.00873306	68407
rs1203986	23240161	20	0.00873306	93375
rs10510707	40198914	3	0.00873342	68329
rs10504255	59448422	8	0.00874283	97308
rs9296158	35613937	6	0.00875217	83788
rs1008246	17747351	22	0.0087604	17760
rs2358911	150246673	4	0.00876655	18907
rs1859551	70155249	14	0.00877253	92126
rs10488616	37673839	7	0.00879545	436
rs10485033	73054342	6	0.00880186	985
rs10485034	73063498	6	0.00880186	48357
rs10494516	176756097	1	0.00880538	1911
rs10483708	57399130	14	0.00880868	42909
rs4942247	42203107	13	0.00882007	53059
rs2184882	42248346	13	0.00882007	92873
rs2325089	42248222	13	0.00882007	94012
rs460176	162421701	3	0.00883085	17469
rs2036696	121674540	4	0.0088344	77830
rs6477455	103866968	9	0.00883626	68634
rs10515793	159053346	5	0.00883642	53435
rs4862280	185607828	4	0.00884838	87263
rs951791	33603003	13	0.00885064	33309
rs10512343	104219002	9	0.00885802	43144
rs1337788	96218472	13	0.00886038	70127
rs1870096	122665003	8	0.00886084	18587
rs7583379	216584779	2	0.00886084	28931
rs778933	63261962	4	0.00886084	31055
rs2068132	166674318	3	0.00886084	31973
rs7213125	16109338	17	0.00886084	49947
rs30126	14322204	16	0.00886084	53230
rs4887244	85076617	15	0.00886084	53584
rs778934	63262797	4	0.00886084	84762
rs1854230	57636420	13	0.00886084	86996
rs7875857	867871	9	0.00886084	87744
rs9326037	55533376	1	0.00886211	38962
rs2255566	114930163	11	0.00887338	26612
rs3823920	81392773	7	0.00888753	540
rs10515702	153302104	5	0.00889073	13178
rs722471	95649008	7	0.0088964	14676
rs724703	127545754	11	0.0088964	39211
rs2409685	10946603	8	0.00890693	77829
rs305851	39810361	6	0.00894046	97298
rs841852	42814793	1	0.00896327	5875
rs2381368	5695489	9	0.008975	28457
rs9298231	74564174	8	0.0089755	734
rs952940	31967551	5	0.00898348	42486
rs1828707	69942803	4	0.00899888	37074
rs2831740	28680970	21	0.00901516	44750
rs719025	28674882	21	0.00901516	82619
rs2409302	28651910	21	0.00901516	102593
rs828203	89066466	13	0.00902287	38186
rs212063	59979496	3	0.00902587	56043
rs10508473	14205057	10	0.00903733	87333
rs2413151	31492423	22	0.00903931	67101
rs2899194	31492405	22	0.00903931	67926
rs10501442	78855719	11	0.00905174	50128
rs4294125	93395422	7	0.00905278	66784
rs4678510	35814775	3	0.00906793	49502
rs9319810	52022283	18	0.00910633	11882
rs805401	54090537	2	0.00910633	38029
rs10506180	39674853	12	0.00910633	43807
rs805351	54132438	2	0.00910633	102568
rs2201401	78777040	5	0.00911671	38961
rs7984760	62947699	13	0.00911705	48819
rs6995151	17559825	8	0.00912761	101424
rs205794	57058809	20	0.00912967	58134
rs35163	64750545	16	0.00912989	67177
rs3787944	41550140	21	0.00914978	18451
rs3774401	42613134	3	0.00914978	20981
rs4117185	57732724	10	0.00915509	46560
rs1829716	161798774	3	0.00916178	35381
rs718757	161855138	3	0.00916178	43153
rs10507223	106958295	12	0.00917467	47011
rs1216377	129956537	4	0.0091844	13126
rs2100996	21229464	12	0.0091844	40476
rs1475480	40037750	13	0.0091844	102459
rs870568	157852162	4	0.00918638	64349
rs7609303	58075919	2	0.00918851	36384
rs953996	144470708	5	0.00919411	21869
rs10518347	121346826	4	0.00919411	40636
rs1389064	90286486	12	0.00919411	101581
rs167884	119006316	5	0.00920013	44106
rs3829097	120379241	9	0.00920203	17177
rs1072513	71442682	5	0.00920694	15952
rs10490559	42476178	2	0.00920873	52791
rs2111995	107171949	10	0.00920941	38541
rs1867491	93236111	8	0.00921165	20903
rs998997	155458761	5	0.0092237	8434
rs2772333	89951913	1	0.00924095	19624
rs9283782	82984994	5	0.00924566	9994
rs305569	64350973	1	0.0092553	70309
rs4776110	50976461	15	0.00925765	49238
rs1952664	157709952	5	0.00931435	50653
rs1323111	51365854	13	0.00932268	71779
rs8098309	73039746	18	0.00934967	26907
rs1097105	32050579	4	0.00935018	26693
rs1807333	933321	17	0.00936152	100467
rs10518707	65081440	15	0.00936475	93529
rs4583980	24954242	6	0.00936808	88393
rs9311861	63187588	3	0.00938106	35612
rs725478	33234030	20	0.00939774	27511
rs10483069	40795434	21	0.00943192	90554
rs10505423	123496215	8	0.00946776	1268
rs10511554	10743557	9	0.00948261	96053
rs10484505	164538263	6	0.00949326	47032
rs4924079	34536969	15	0.00949787	1385
rs10483287	23261303	14	0.00949787	26388
rs270927	161842234	2	0.00949936	90850
rs854331	23318291	14	0.00950144	42904
rs1392296	46104522	3	0.00950144	44076
rs1241906	82132077	14	0.00950407	76144
rs10512781	41280144	5	0.00950649	101514
rs2473538	139457395	6	0.00951146	23612
rs2525724	120164446	7	0.00951551	75075
rs10509095	60137906	10	0.00951629	32055
rs1998276	34273828	11	0.00952289	43987
rs7232036	72360043	18	0.00952289	78772
rs1546081	39801357	12	0.00953235	28084
rs1385923	118929004	2	0.00954205	9369
rs2088184	18508162	11	0.00954693	73287
rs2326794	129584942	6	0.00955341	82041
rs805399	54089501	2	0.00959337	6513
rs700277	145580877	7	0.00959365	58695
rs2742113	10214149	12	0.00960702	40843
rs9294135	63953671	6	0.00961871	47747
rs10511298	112588465	3	0.00963276	31403
rs10503527	14937529	8	0.00963407	98463
rs810826	121476437	6	0.00964721	89543
rs2366199	92152382	12	0.00965662	89880
rs9316407	46973019	13	0.00965999	53810
rs7916525	28531923	10	0.00966462	99944
rs6735220	197458029	2	0.00967951	43414
rs1478838	35099814	3	0.00971121	96747
rs2364861	212942082	1	0.00971522	95094
rs7920803	28445267	10	0.00971818	65146
rs2184212	176836010	3	0.00973153	42241
rs6602386	10036932	10	0.00974152	32138
rs9290318	168771482	3	0.00974157	23776
rs1439889	189270836	2	0.00974535	6602
rs10513193	144291624	3	0.00974535	29823
rs10508293	5095137	10	0.00974535	91158
rs222525	95236483	6	0.00974982	15145
rs2172520	90972905	12	0.00975334	3608
rs7044932	7763856	9	0.00976069	91137
rs1368106	122965600	2	0.00976145	53017
rs10490169	51090153	2	0.00978664	19776
rs241239	4257375	1	0.00979069	89393
rs844318	32051368	4	0.00980068	73646
rs963590	135773266	5	0.00980068	97797
rs1935881	187354645	1	0.00981019	45497
rs10504286	60128643	8	0.00981448	102173
rs953222	79954504	2	0.00982793	91689
rs1412540	131306962	6	0.00982906	87395
rs10490750	23686100	2	0.00984098	19157
rs10508928	51473389	10	0.00985934	32211
rs749064	35800210	4	0.00986609	81999
rs2468358	94601944	12	0.00986781	90055
rs726116	18696402	7	0.00988563	73214
rs7799753	103975808	7	0.00989148	24851
rs477184	13296361	20	0.00990077	100242
rs9292164	57817491	5	0.0099036	61986
rs314491	114872863	11	0.00991411	35870
rs2172487	129015580	11	0.00991411	49415
rs10499311	158009904	6	0.00992039	62249
rs27476	50194045	5	0.00992812	83282
rs3829918	3162140	10	0.00993485	37634
rs470144	72828619	18	0.00993641	54589
rs10507008	91118727	12	0.00993896	21481
rs724972	89502309	3	0.00994688	76613
rs722852	1755640	18	0.00995297	821
rs10492851	11788076	16	0.00995297	6506
rs35171	64747302	16	0.00995297	25004
rs185394	64745481	16	0.00995297	56224
rs7585019	99698727	2	0.00995343	34438
rs224200	3227154	16	0.00996381	37215
rs2764473	118647128	1	0.00996409	45112
rs2833791	32664082	21	0.00997228	49970
rs150682	58416269	14	0.00998199	21286
rs10506464	62496243	12	0.00998217	87394
rs887107	153031301	7	0.00999777	84350
rs195513	116248353	6	0.0100051	87907
rs4505845	35167151	4	0.0100066	16188
rs9307145	95958269	4	0.0100066	77347
rs722850	19605736	20	0.010016	27537
rs202838	21307653	20	0.0100417	1646
rs6047413	21354787	20	0.0100417	40322
rs202847	21320222	20	0.0100417	78055
rs10506560	67021582	12	0.010042	3251
rs1821227	157594577	2	0.010045	68207
rs2248737	7448848	10	0.0100643	17540
rs10490578	53137468	2	0.0100808	49617
rs10518144	77495426	4	0.0100879	67759
rs2057149	110763063	6	0.010123	52950
rs10483451	31984646	14	0.0101234	24721
rs324586	136067468	7	0.0101529	9703
rs7790511	123595424	7	0.0101555	8042
rs1376757	161794793	2	0.0101619	9618
rs1345655	40072244	19	0.0101637	5993
rs1515603	175576804	3	0.0101644	22037
rs10501551	83313898	11	0.0101669	64887
rs1951889	54096252	14	0.0101699	57144
rs10487347	111371425	7	0.0101767	61304
rs10520383	179236395	4	0.0101792	66291
rs1399860	52963612	8	0.0101908	23240
rs9298469	52965331	8	0.0101908	100941
rs10500361	8190700	16	0.0101921	62683
rs2506960	93668087	6	0.0102007	9565
rs724997	173910661	2	0.0102007	13056
rs10494248	144615337	1	0.0102007	16073
rs718913	173512090	4	0.0102007	16598
rs10513950	64188459	18	0.0102007	25313
rs283917	17303513	3	0.0102007	43316
rs10513952	64188275	18	0.0102007	44534
rs10489475	173787849	1	0.0102007	47723
	31584611	10	0.0102007	53942
rs2506959	93667272	6	0.0102007	57509
rs1956798	24118217	14	0.0102007	65722
rs10513488	157476550	3	0.0102007	66242
rs10492591	48183257	13	0.0102007	67816
rs8139897	33616846	22	0.0102007	68835
rs315806	169730082	5	0.0102007	76243
rs10519209	61429317	15	0.0102007	81516
rs557673	93685736	6	0.0102007	92556
rs7591386	35821149	2	0.0102007	97114
rs2024248	121024410	7	0.0102007	99258
rs10512673	38040692	5	0.010203	36831
rs10499077	114250804	6	0.010203	55014
rs10515748	156786181	5	0.010203	76600
rs4951522	208606870	1	0.0102034	19334
rs2422239	119124224	2	0.010205	52055
rs2715274	123102624	3	0.0102065	17376
rs1279007	30509197	14	0.0102132	12839
rs10518363	121931435	4	0.0102325	17988
rs720202	83254156	16	0.0102572	73439
rs626923	216115550	1	0.0102701	56144
rs1037569	120002521	5	0.0102726	25451
rs4131665	141814247	6	0.0102768	26924
rs4884877	68501845	13	0.0103107	99115
rs10508912	49731490	10	0.0103408	93194
rs10503806	26904913	8	0.0103444	25653
rs1331809	78792737	6	0.0103489	76000
rs10483335	26828946	14	0.0103503	56926
rs1976106	76920612	6	0.0103503	70825
rs4131549	84101030	15	0.0103509	95365
rs10498088	221650999	2	0.0103925	80819
rs10484563	32750171	6	0.0104138	97721
rs1000810	52581767	6	0.0104157	7450
rs953796	84265357	1	0.01042	22692
rs9298883	26498530	9	0.010426	30859
rs7774436	6306815	6	0.0104491	95933
rs7343	79179794	5	0.0104531	83745
rs1396934	115839066	2	0.010479	89882
rs854523	94510262	7	0.0104844	79419
rs10512126	80489829	9	0.0104867	81588
rs1438914	53628931	15	0.0104962	29044
rs2125399	75812136	4	0.0105115	4998
rs273571	30876245	11	0.0105295	5230
rs9289530	138203028	3	0.0105305	89623
rs9330248	35640314	17	0.0105374	76535
rs10509349	75658850	10	0.0105505	103539
rs158957	57971957	5	0.0105564	76090
rs605677	91948259	11	0.0105674	77249
	40118282	15	0.0105677	34124
rs10515091	53781239	17	0.0105828	96995
rs841851	42815123	1	0.0105955	84086
rs10490630	118782385	2	0.0105993	71024
rs856283	63872512	1	0.0106072	49286
rs682913	39942704	5	0.010612	11052
rs362832	146641194	6	0.0106121	32571
rs1958429	82166375	14	0.0106121	70120
rs9304333	42448409	18	0.0106121	97842
rs841856	42813407	1	0.0106137	7614
rs1906297	38222285	4	0.0106137	81876
rs10492358	28134259	12	0.0106313	86050
rs10500459	61825152	16	0.010663	84417
rs886332	105939266	4	0.0106756	27753
rs2278785	169199319	2	0.0106762	22879
rs10505453	126301482	8	0.0107	31041
rs10483884	76139735	14	0.0107019	30453
rs1479561	76552057	5	0.0107019	87241
rs2822891	15043892	21	0.0107105	31916
rs717246	78751942	1	0.0107393	64573
rs2858087	3300269	4	0.0107645	23649
rs377293	211890032	1	0.0107786	2190
rs177670	89711579	7	0.0107787	27839
rs10504852	89047223	8	0.0107835	102196
rs1799898	11088554	19	0.0107943	93139
rs1529013	147269919	6	0.0108181	33337
rs2055211	143670645	4	0.0108181	79076
rs4856145	104375990	3	0.0108379	22716
rs4437556	42970194	7	0.0108393	51871
rs1338787	53588732	13	0.0108672	16637
rs6467309	129716054	7	0.0108672	46005
rs10495655	17281967	2	0.0108672	48510
rs10509007	55267545	10	0.0108777	9817
rs1844510	61207529	14	0.010878	29176
rs1927384	100843751	13	0.0109117	17247
rs2389957	121154141	4	0.0109117	10917
rs10485484	5273869	20	0.0109365	39515
rs10485824	1513100	20	0.0109469	69850
rs1407998	92776104	13	0.0109565	47726
rs542233	53339766	18	0.0109706	6515
rs1905974	76882093	6	0.0109709	6547
rs237617	120798910	9	0.010971	9395
rs10493249	58142045	1	0.010972	98384
rs243286	31700826	14	0.0109731	16125
rs2833427	31778868	21	0.0109731	96789
rs342580	58094389	13	0.0110095	100857
rs2866987	41290006	20	0.0110127	82215
rs10498505	61072531	14	0.0110213	67042
rs3127100	115061951	10	0.0110479	31661
rs532827	39970886	5	0.0110523	10514
rs10515537	143701792	5	0.0110582	59507
rs1437767	94678003	15	0.0110681	6387
rs10516178	6075816	4	0.0110723	22132
rs4897475	131213520	6	0.0110776	6505
rs7748468	131236619	6	0.0110776	69319
rs10496189	73612636	2	0.0110776	91407
rs700497	83435659	6	0.0111221	71200
rs6732952	130277049	2	0.0111246	15862
rs590944	124742025	6	0.0111246	17489
rs10499601	37851025	7	0.0111297	77910
rs952900	26549697	18	0.0111409	25019
rs1378032	14955058	8	0.0111409	96448
rs7273825	38900703	20	0.0111532	36108
rs10499084	118347880	6	0.0111662	60612
rs6776600	36016805	3	0.0111779	26406
rs452555	90873641	15	0.0111976	11492
rs10517746	163099337	4	0.0111979	27160
rs9297750	127979562	8	0.0111979	83488
rs10488956	113388239	4	0.0111994	53465
rs6902510	53540296	6	0.0112218	49956
rs1316386	72097605	3	0.0112253	63740
rs1884917	4571069	20	0.011238	74955
rs12618360	138223842	2	0.0112426	22826
rs718948	126313738	10	0.0112426	96057
rs2063009	149594753	4	0.0112484	77973
rs1898055	75695139	10	0.0112505	99930
rs997752	37322002	15	0.0112553	2643
rs10497168	157238260	2	0.0112585	34442
rs201807	48767692	13	0.0112637	22162
rs2911981	6562926	8	0.0112823	52264
rs958672	155273112	2	0.0112934	62214
rs9306417	24623900	22	0.011303	17419
rs10504002	37147660	8	0.011309	155
rs2158329	95677182	7	0.0113093	4186
rs1351593	213597147	2	0.0113093	65641
rs4629050	26253225	18	0.0113098	79607
rs347391	40566124	13	0.0113098	90804
rs1886781	31738944	14	0.0113274	56176
rs10519370	137433277	4	0.0113292	57167
rs2288655	128340253	2	0.0113359	84226
rs460698	6912182	19	0.0113359	96623
rs14448	90902416	8	0.0113533	31472
rs1938651	57888311	11	0.0113533	39313
rs10505037	104069223	8	0.0113594	51290
rs4145424	122203641	6	0.0113678	99218
rs10518299	68315996	1	0.0113802	93832
rs890681	25953022	2	0.0114091	21977
rs1178123	18508160	7	0.011412	44207
rs250905	235316842	2	0.0114163	1916
rs883691	65044887	10	0.0114384	41348
rs564367	60488848	1	0.0114562	56549
rs6683491	217546008	1	0.0114798	46484
rs2048281	87499682	3	0.0114805	87759
rs10489387	207619894	1	0.0114823	32166
rs3847582	102753969	11	0.01149	99851
rs7846762	14412276	9	0.01149	42520
rs7875762	14412035	9	0.01149	54938
rs705378	94558600	7	0.0114907	93408
rs10486530	33140248	7	0.0114988	35344
rs9308848	102106494	2	0.0114988	36414
rs10516188	7843164	4	0.0115012	85394
rs6855961	90126248	4	0.0115067	91538
rs155602	158508827	2	0.0115074	64303
rs1342331	144046729	6	0.0115137	85729
rs2044770	175386449	2	0.0115244	95782
rs10495689	18816644	2	0.011534	49791
rs4745871	66423670	10	0.0115363	84532
rs10516292	15500586	4	0.0115422	71098
rs9329334	11373876	10	0.0115506	25852
rs3848309	51911787	16	0.0115737	14868
rs1537352	19863096	10	0.0115789	929
rs1013997	92005518	11	0.0115789	37417
rs3935969	66432060	17	0.0115789	73851
rs9326759	108528655	5	0.0115913	44344
rs6017123	42927295	20	0.0116148	23517
rs6543216	103793774	2	0.0116256	63681
rs2356376	16756489	10	0.0116285	77573
rs10512768	131454052	3	0.0116322	19686
rs2319743	52600433	4	0.0116478	56579
rs10493078	37337150	1	0.011651	63855
rs1517634	224386024	2	0.0116521	8577
rs1423259	39946650	5	0.0116529	26821
rs732973	84794643	9	0.0116561	68558
rs707496	124636151	2	0.0116578	18190
rs2645220	4025978	10	0.0116603	35251
rs10487348	111371535	7	0.0116898	60039
rs2151746	28351421	14	0.0116948	68053
rs1582573	68753407	10	0.0117004	53460
rs489170	115243943	1	0.011714	60978
rs2167167	83917560	2	0.0117285	4936
rs216486	16785475	11	0.0117346	29606
rs10483186	33664406	22	0.0117453	15631
rs10497645	185232835	2	0.0117714	83185
rs2805446	234734339	1	0.0117861	50343
rs10514862	58813457	5	0.0117907	27986
rs9296757	54474295	6	0.0117963	92442
rs295525	60488751	5	0.0117967	46446
rs473631	84857669	5	0.0118016	4410
rs2278031	71544682	16	0.0118155	17377
rs713709	33625751	22	0.0118243	5964
rs10497103	153608908	2	0.0118245	51875
rs7908635	12954057	10	0.0118276	31455
rs1495682	29133139	10	0.0118276	101607
rs4703882	81799438	5	0.0118305	9032
rs10521117	22127839	16	0.0118373	43253
rs1434817	43533032	4	0.0118419	92172
rs10502115	108607552	11	0.0118524	35263
rs162400	43806507	21	0.0118524	75389
rs1339692	9984711	10	0.0118541	91325
rs10274535	147935266	7	0.0118598	25280
rs784942	52836996	4	0.0118674	46664
rs2328293	18357297	20	0.0118777	103128
rs633691	6957089	18	0.0118791	26239
rs1442179	39596870	12	0.0118791	26632
rs9314679	77544715	9	0.0118882	79447
rs7040232	96044032	9	0.0118943	42994
rs10507249	113303214	12	0.0119041	57498
rs951016	194414615	3	0.011908	74996
rs1988756	85231129	5	0.0119105	33204
rs10491380	53905084	5	0.0119114	88916
rs1683147	95512295	14	0.0119215	29786
rs3753383	157816444	1	0.0119215	48010
rs10491839	75498016	9	0.0119236	52001
rs9302000	93158996	13	0.011926	34956
rs7814862	133266819	8	0.0119374	30836
rs2378591	79710546	9	0.0119501	24967
rs10507250	113307749	12	0.0119587	64135
rs2242419	173940255	5	0.0119592	19891
rs724868	118840722	6	0.0119645	64313
rs10498073	221326655	2	0.0119682	86437
rs10488246	12859758	7	0.0119697	16236
rs6032678	45462717	20	0.0119716	14092
rs952831	98608797	10	0.0119744	45782
rs10485941	49184228	7	0.0119965	15527
rs965937	143696301	5	0.0119983	10015
rs10483126	25362853	22	0.0120054	60450
rs4530975	103975946	7	0.0120359	102569
rs575343	94338387	11	0.0120372	78139
rs173540	84708260	5	0.0120614	35597
rs2188902	76708085	9	0.0120697	42412
rs727922	110638716	5	0.0120719	18875
rs1514989	16792946	4	0.0120757	45744
rs1479401	61881537	3	0.012077	36248
rs3802029	90094128	7	0.0120803	86736
rs1420263	51978011	16	0.0120804	59904
rs9641685	121582128	7	0.012081	10393
rs793516	98652572	10	0.0120864	526
rs242022	3657456	12	0.0120895	33289
rs1592160	113199732	6	0.0121029	54027
rs9288377	208058908	2	0.012109	77011
rs9311929	64952895	3	0.0121172	19485
rs10496726	135256019	2	0.0121279	27201
rs1342652	113173218	1	0.0121308	83871
rs1449866	144197542	3	0.0121436	15712
rs2031386	11943487	10	0.0121436	76633
rs10490925	82900389	10	0.012167	22021
rs10520575	82282799	15	0.0121709	95974
rs1917952	137456456	4	0.0121848	5975
rs2949535	26109772	18	0.0121887	4587
rs10505516	129437126	8	0.012193	42488
rs10496954	144880355	2	0.0121986	66518
rs10489626	67163087	1	0.0122112	49049
rs10512423	21095784	17	0.0122323	32912
rs2058191	33528682	19	0.0122344	48497
rs578994	124741659	6	0.0122463	7570
rs10489607	93872247	1	0.0122463	76619
rs6484249	26745983	11	0.01225	68239
rs10501145	36109385	11	0.01225	95189
rs2210911	154860659	1	0.0122596	84994
rs10519174	46450680	15	0.0122615	48057
rs1019038	107241456	2	0.0122682	19753
rs264920	103893298	2	0.0122691	16378
rs2825555	19684413	21	0.0122691	48238
rs7713266	37959028	5	0.0122727	87037
rs4936335	115326945	11	0.0122751	2933
rs1954004	57548160	14	0.0122839	87648
rs3794959	8100805	18	0.0123061	62208
rs1410225	72765829	9	0.0123165	11203
rs10518222	81023263	4	0.0123189	67162
rs10505385	121938619	8	0.0123197	101275
rs4747760	8277669	10	0.0123261	11910
rs1192827	101445946	2	0.0123266	92531
rs516070	119835734	3	0.0123301	91414
rs10490885	21448445	3	0.0123328	9819
rs10517488	60922291	4	0.012333	2005
rs10484839	18032360	6	0.012333	5897
rs27362	106913970	5	0.012333	7488
rs10516723	85792339	4	0.012333	17218
rs10488286	119529053	7	0.012333	17552
rs10483428	31616896	14	0.012333	29447
rs945713	159323047	1	0.012333	40519
rs4242135	29937516	5	0.012333	52783
rs10508666	24214341	10	0.012333	76020
rs732972	84794761	9	0.012333	83544
rs10514730	76042259	3	0.012333	84549
rs775748	77517361	3	0.0123482	94622
rs2140476	77524888	3	0.0123482	102845
rs1412232	28395766	9	0.012372	9021
rs10495699	19981855	2	0.0123776	1542
rs2335782	38066756	18	0.0124006	78579
rs5743467	6718939	8	0.0124167	91091
rs2259307	174950056	5	0.0124235	92182
rs1523757	77527181	3	0.0124301	98839
rs236559	68847663	17	0.0124525	19377
rs2034842	121180625	8	0.0124525	41077
rs6784317	7197236	3	0.0124576	32265
rs9323462	64073255	14	0.0124673	46377
rs9289726	147703352	3	0.012475	18874
rs1327272	51275735	6	0.0124895	26887
rs10495447	237092489	1	0.0124912	19016
rs10510572	26005196	3	0.0124979	68438
rs1407568	128228146	9	0.012501	10978
rs832996	136255252	7	0.012501	19297
rs10495828	34929958	2	0.012501	45996
rs10504416	68996167	8	0.012501	64969
rs1352405	3887946	3	0.012501	87297
rs10483656	54731666	14	0.012501	91625
rs878096	163854380	6	0.012501	100892
rs949547	135324069	6	0.012501	101428
rs259065	79184790	5	0.0125072	47276
rs1920656	161688904	3	0.0125252	16519
rs431650	93949476	6	0.0125304	17119
rs10495804	34232688	2	0.0125344	71626
rs10505604	133984177	8	0.0125605	1433
rs1995339	42005111	12	0.0126104	60976
rs10506478	64795874	12	0.0126304	89945
rs10519710	122144742	5	0.0126628	40702
rs708356	128827013	12	0.0126703	96870
rs708354	128827283	12	0.0126703	99979
rs1994820	90232398	12	0.0126867	71130
rs2370596	2536609	12	0.0126949	51866
rs999850	37592885	19	0.0127132	9250
rs10518133	76409100	4	0.0127215	96038
rs2244882	33674714	13	0.0127311	102384
rs2343013	58782716	6	0.0127339	81985
rs962970	82859683	13	0.0127339	100625
rs10487527	144202468	7	0.0127487	75573
rs1695943	55349417	1	0.0127772	2257
rs1876423	65479715	17	0.0128208	76849
rs1442227	46294428	6	0.0128349	76008
rs1822227	52402383	7	0.0128441	64353
rs570090	89926000	11	0.012848	12639
rs10501723	89971185	11	0.012848	14120
rs10511062	86477033	3	0.012848	35630
rs1074886	231440112	2	0.012852	24320
rs487362	152938194	5	0.0128581	38100
rs7859262	12202956	9	0.012866	35331
rs7808300	132460346	7	0.0128841	23434
rs8036777	48137474	15	0.012915	75242
rs10509688	97049829	10	0.0129311	84183
rs2332909	71153355	14	0.0129324	84955
rs1970317	145683704	6	0.0129335	67223
rs1454498	70123759	2	0.0129482	97212
rs10487172	102962774	7	0.0129591	5881
rs1814972	50515248	2	0.0130018	14634
rs338894	145176943	5	0.0130018	57080
rs10276486	88320532	7	0.0130307	36664
rs2287292	163338806	2	0.0130349	95409
rs2134688	148033468	1	0.0130436	98495
rs10489979	151884557	2	0.0130494	60056
rs10493393	65835595	1	0.0130508	74442
rs1041626	85123280	10	0.0130764	101706
rs1361925	30075410	9	0.0130964	41046
rs4146244	183655121	2	0.0131115	50615
rs10502149	111245035	11	0.0131233	39124
rs10502150	111245446	11	0.0131233	55915
rs965934	100100541	10	0.0131233	94760
rs10484309	117534906	6	0.0131627	3620
rs10497204	160153442	2	0.0131649	72969
rs7924093	19979856	10	0.0131688	12916
rs10494931	208267119	1	0.0131838	13829
rs2980705	6530175	8	0.0131852	62235
rs195900	164100075	4	0.0131918	7989
rs7973161	113022095	12	0.0131941	67219
rs304408	1095249	18	0.0132157	43113
rs924096	14935673	11	0.0132473	89079
rs10497761	196644742	2	0.0132507	7808
rs673565	45853264	15	0.0132639	82111
rs6998993	34522252	8	0.0132818	33034
rs4077632	76620592	9	0.0132894	67336
rs4669060	6500167	2	0.0132962	52899
rs1324880	9579335	10	0.0133071	52387
rs9288562	221685969	2	0.0133333	25361
rs868350	68916980	13	0.0133333	66430
rs718153	30238153	2	0.0133345	77503
rs6855439	37756070	4	0.0133349	92090
rs1338651	73231840	1	0.0133349	101695
rs10492527	103859106	13	0.0133424	49773
rs10500029	112650260	7	0.0133477	8236
rs9296510	46760641	6	0.013351	18765
rs3797564	115315220	5	0.013351	45490
rs4397191	73728069	6	0.0133548	28465
rs10511986	68819513	9	0.0133605	37096
rs795484	117001815	12	0.01339	6091
rs6533603	113679622	4	0.0134143	61155
rs4400672	199963651	1	0.013418	37880
rs2069084	232069257	1	0.0134291	71924
rs165440	55061963	3	0.0134327	81017
rs726610	85472304	3	0.013437	68043
rs1841258	93345361	6	0.013437	100349
rs1223792	211377618	1	0.0134537	17992
rs1223802	211404844	1	0.0134537	45911
rs1223801	211404639	1	0.0134537	47192
rs1223791	211377579	1	0.0134537	49274
rs1236514	211391270	1	0.0134537	68027
rs10507275	115706457	12	0.0134537	103404
rs2428653	9235147	5	0.013457	41512
rs1451606	163361949	1	0.0134684	100653
rs2351002	87599097	15	0.0134686	39236
rs485412	236981045	1	0.0134941	18240
rs731700	57255167	14	0.0134974	29185
rs473437	6982476	6	0.0135063	55411
rs734650	118675929	8	0.0135151	3657
rs958909	3582223	5	0.0135213	17411
rs10513142	57675991	5	0.01353	86323
rs10505468	127197312	8	0.01353	87640
rs7233386	27079364	18	0.0135501	18521
rs3911950	13074988	10	0.0135501	53982
rs2572009	99100402	7	0.0135682	40365
rs1871071	54344117	10	0.0135832	39518
rs10508992	54344036	10	0.0135832	40508
rs1550891	3185506	8	0.0135915	24535
rs7950640	58639765	11	0.0135982	47983
rs1373211	226366183	2	0.0135986	11045
rs1399380	41937103	12	0.0135986	72182
rs378437	55379388	1	0.0136071	81483
rs1587436	135785493	5	0.0136127	80880
rs293379	87363708	15	0.013621	54860
rs27628	50246256	5	0.0136294	69777
rs3774402	42613266	3	0.0136323	19692
rs10498318	32169406	14	0.0136404	12331
rs3772812	125804734	3	0.0136486	38638
rs10509737	100927715	10	0.0136577	19806
rs2173482	210723387	1	0.0136577	60926
rs10502706	34476202	18	0.0136684	50993
rs692897	104450710	11	0.0136838	61933
rs2029985	24973900	12	0.0136859	53170
rs10501793	92005900	11	0.0136959	36786
rs2135875	226010214	2	0.013696	4294
rs291875	102914634	5	0.0136991	75510
rs1318392	120658438	9	0.0137036	17496
rs3761959	154886070	1	0.0137113	29772
rs698360	113002236	3	0.0137129	12285
rs1483108	55312086	14	0.0137129	100351
rs7895615	57692217	10	0.0137191	56312
rs7069064	57778962	10	0.0137191	86252
rs10519621	143539557	4	0.0137266	56135
rs10511758	25529164	9	0.0137346	53598
rs791667	12500515	9	0.0137417	29023
rs2007397	41436588	21	0.0137417	39729
rs6702048	195615427	1	0.0137643	15588
rs6586725	18110150	8	0.0137688	12794
rs2046129	93439146	8	0.0137697	100983
rs415756	109159218	13	0.0137804	37978
rs6719	151396471	1	0.0138345	87888
rs1043937	52580387	6	0.0138676	4347
rs10514608	85494652	16	0.0138702	80516
rs4320194	58661273	4	0.0138778	26024
rs10498582	83732662	14	0.0138946	6127
rs1149613	76223740	11	0.0138957	102680
rs7022827	2184911	9	0.0139011	210
rs10489374	166144365	1	0.0139045	82932
rs752816	56233140	2	0.01391	40130
rs2505593	36867981	10	0.01393	11048
rs4976402	136493576	5	0.01393	19093
rs10509636	93250074	10	0.01393	23061
rs9294012	76973900	6	0.0139495	32510
rs4419794	87186262	8	0.0139495	95918
rs10500970	23886627	11	0.0139677	8461
rs2286910	73313384	14	0.0139733	53040
rs1924257	206275415	1	0.0139789	61246
rs10487482	126628448	7	0.0139798	83527
rs1957210	38302339	14	0.0139823	57696
rs287923	157203960	6	0.0139905	13744
rs2882861	67155422	6	0.0139923	67527
rs192852	39537359	12	0.0139974	80727
rs7036816	27668194	9	0.014003	64734
rs2139507	14547647	3	0.0140099	29170
rs10503559	15775478	8	0.0140201	8244
rs10490476	208230629	2	0.0140201	9912
rs10486368	19552512	7	0.0140201	11943
rs10495792	33710612	2	0.0140201	12424
rs10515039	51841844	17	0.0140201	16642
rs7243290	34788699	18	0.0140201	16647
rs1437473	57861255	15	0.0140201	17538
rs10490328	211860393	2	0.0140201	17587
rs10491322	133606356	5	0.0140201	23407
rs1218812	25771746	13	0.0140201	32288
rs1826849	91515169	11	0.0140201	44122
rs312040	21440707	2	0.0140201	45471
rs698298	46440924	14	0.0140201	52008
rs6956010	100327216	7	0.0140201	54696
rs4706142	82079058	6	0.0140201	63594
rs3850983	32558183	12	0.0140201	71358
rs10517130	27896815	4	0.0140201	74558
rs6826929	32103881	4	0.0140201	75131
rs3863091	166706745	3	0.0140201	76005
rs1227264	65950437	10	0.0140201	86352
rs7129741	5888370	11	0.0140201	88345
rs1562065	82016206	6	0.0140201	98385
rs7135493	28134847	12	0.014021	80999
rs4899250	67108662	14	0.0140443	3142
rs594929	231474441	1	0.0140547	53669
rs10496120	64771868	2	0.014062	23097
rs953201	114218596	3	0.0140622	60639
rs9294357	64680982	6	0.0140658	48154
rs963233	38323012	18	0.0140837	21431
rs1922296	102444279	2	0.0140932	35646
rs1218553	152015419	1	0.0141088	15356
rs7314145	18266780	12	0.0141362	33347
rs10489981	151957662	2	0.0141362	49696
rs1928968	97375947	6	0.0141362	77277
rs10500600	4404792	11	0.0141362	84251
rs10851222	107164630	13	0.014138	5470
rs1160278	60644255	16	0.0141426	63839
rs2886554	50072168	7	0.0141486	67359
rs3771782	75057595	2	0.0141616	20520
rs2013708	71574892	2	0.0142143	57622
rs2832495	30230199	21	0.0142147	25394
rs10498936	83687268	6	0.0142264	48904
rs1321732	85950804	6	0.0142444	53672
rs504461	85959757	6	0.0142444	60922
rs4706229	85949456	6	0.0142444	88225
rs1368843	92638672	15	0.0142444	100930
rs10512340	103891001	9	0.0142481	44607
rs1421135	92273631	9	0.0142485	72800
rs10490401	56475769	2	0.0142505	31526
rs3819256	77428169	11	0.0142544	100003
rs2889717	9178068	12	0.0142551	61791
rs39883	53384900	5	0.0142741	27915
rs10504776	84041622	8	0.0142823	63641
rs6023273	53780830	20	0.014287	69944
rs10483182	33459660	22	0.0142897	39559
rs7861999	110502843	9	0.0142951	38099
rs553484	82647846	11	0.014297	29352
rs555586	82638187	11	0.014297	95546
rs10511245	106622116	3	0.0143	1851
rs9288812	106622038	3	0.0143	2548
rs7875988	29436878	9	0.0143112	20927
rs649526	40152058	15	0.0143226	41450
rs6467043	79434454	7	0.0143326	3855
rs1466516	157094916	4	0.0143649	34085
rs4940990	56972726	18	0.0143791	82063
rs10517105	44457165	4	0.0143834	58195
rs7752510	96602150	6	0.0143935	19859
rs10507998	91637516	13	0.0143983	54084
rs769549	110527782	3	0.0144219	84330
rs1043515	37297159	17	0.0144267	83237
rs4467935	15883530	8	0.0144335	48155
rs7457169	132451859	7	0.0144418	74559
rs973075	65472757	17	0.0144647	49463
rs10484643	54203234	6	0.0144708	40709
rs1258725	30777815	15	0.0144799	71762
rs6479313	103506143	9	0.0144815	58702
rs191111	1887925	18	0.0144833	62546
rs4652920	36516156	1	0.0144835	73165
rs1293449	52393639	20	0.0144963	19063
rs285814	106065067	8	0.0145078	24651
rs1336520	133627448	6	0.0145185	40625
rs1987163	182974602	4	0.0145185	67220
rs10498910	77566472	6	0.014521	51045
rs292268	5195228	18	0.0145379	53597
rs4944267	80304136	11	0.0145431	67020
rs10485165	89108413	6	0.0145439	64978
rs2123941	44784596	2	0.0145585	89726
rs1370380	121110040	2	0.0146102	33939
rs1370379	121109734	2	0.0146102	34645
rs1511580	124218713	3	0.014631	14470
rs1394649	8908353	5	0.014631	35122
rs1323350	14395297	9	0.0146366	38793
rs957928	10078469	10	0.0146532	12359
rs10508376	10071812	10	0.0146532	85404
rs298170	60157072	1	0.0146736	59397
rs3891991	193128777	2	0.0146736	72580
rs10505974	25375203	12	0.0146789	12857
rs4276100	42170032	21	0.0146789	90830
rs949029	50883613	18	0.014684	81096
rs8005375	44310197	14	0.0146916	68857
rs10517633	157745790	4	0.0147149	60051
rs4262801	11949678	12	0.0147338	3999
rs7159995	78763268	14	0.0147523	85104
rs313427	4542547	10	0.0147835	19445
rs1452357	28090846	9	0.0147853	39025
rs2322840	81258537	6	0.0148498	61412
rs10509155	62746521	10	0.0148686	53357
rs10502623	29508354	18	0.0148722	63393
rs4129221	29367128	3	0.0148777	91607
rs1336529	133648359	6	0.0148823	52113
rs10510431	14804170	3	0.0148906	71241
rs4313439	81441878	1	0.0149269	71041
rs7311374	27851172	12	0.0149406	34004
rs6704030	160405655	1	0.0149435	27428
rs273172	41201980	7	0.014979	15503
rs10519126	67936961	2	0.0149848	18525
rs1825478	26529224	12	0.0149875	10092
rs2173637	165690717	5	0.0150093	48486
rs3752591	40582555	22	0.0150155	38509
rs2127818	128557823	4	0.0150285	88448
rs10493817	88593800	1	0.0150285	72617
rs158133	154382551	5	0.0150356	50726
rs10496248	82399428	2	0.0150484	27519
rs1430722	82379654	2	0.0150484	80699
rs10516724	85891797	4	0.0150576	87674
rs2148635	41495746	1	0.0150732	86876
rs1945111	111886496	11	0.0150815	97489
rs9285421	117888268	6	0.0150909	18256
rs9290479	174831440	3	0.0150931	97787
rs10493922	100382711	1	0.0151038	54328
rs2136241	160476948	1	0.0151099	93600
rs389644	75357951	13	0.0151111	63535
rs686182	231513061	1	0.0151192	17601
rs2194826	120286911	8	0.015122	8227
rs1425059	120259548	8	0.015122	86753
rs10516272	13814942	4	0.0151239	13238
rs7804560	78590201	7	0.0151277	23509
rs10486015	105781715	7	0.0151289	19669
rs6491728	101388218	13	0.0151446	8713
rs10515749	156786682	5	0.0151547	66508
rs723615	53084180	15	0.0151655	50859
rs10496593	123535672	2	0.0151719	66020
rs4348492	14895064	8	0.0151959	60581
rs262880	169134645	5	0.0152026	2530
rs1450586	23996322	9	0.0152067	60968
rs10503065	57940489	18	0.0152238	4781
rs2386906	128962470	10	0.0152879	32923
rs10507164	102272254	12	0.015294	100988
rs10498423	49788879	14	0.015294	37517
rs400328	6844645	5	0.0152949	40168
rs900654	151701888	6	0.0153118	71806
rs10495739	23391090	2	0.0153232	33676
rs6979600	49055792	7	0.0153232	78826
rs6999415	3377552	8	0.0153263	35429
rs2374983	94483753	7	0.0153267	93791
rs10506740	76182822	12	0.0153301	77683
rs6665111	82689151	1	0.0153317	36649
rs7208078	52854323	17	0.0153353	59436
rs1517867	34269963	15	0.0153541	32047
rs3847367	17047747	10	0.0153541	81583
rs10519999	33422168	15	0.0153632	14486
rs10520000	33422267	15	0.0153632	55963
rs877163	33402323	15	0.0153632	70494
rs10484187	45722749	14	0.0153647	96753
rs4797775	13440974	18	0.0153701	83534
rs2872528	162927969	4	0.0154084	38004
rs945603	31436898	10	0.0154259	102158
rs10519219	76905951	15	0.0154331	57702
rs10485804	55491126	20	0.0154425	75550
rs10490131	170253711	2	0.0154492	13543
rs549653	150270124	4	0.0154841	63425
rs7087186	59868328	10	0.0155055	70332
rs10519440	21415422	15	0.0155055	83967
rs2860341	117171366	10	0.0155055	100448
rs1771551	45296937	1	0.0155089	28440
rs4457417	85538310	9	0.0155174	64582
rs1821427	134115876	2	0.0155186	19486
rs1821426	134115598	2	0.0155186	67321
rs7922685	28493653	10	0.0155202	9723
rs10490816	10310172	3	0.0155357	14795
rs327073	188273723	4	0.0155486	87189
rs432164	178086983	4	0.0155504	95924
rs10490231	50512000	2	0.0155515	3923
rs10490230	50512861	2	0.0155515	69532
rs1863652	96449811	4	0.0155676	52872
rs10519079	44794777	15	0.0155781	62180
rs9307427	118344074	4	0.0155885	11831
rs2008242	5286080	4	0.0155934	91044
rs1452913	133924175	7	0.0155958	50486
rs10485357	155338226	6	0.0155958	100237
rs2039372	130374789	10	0.0156049	78781
rs1394624	174461224	5	0.0156284	16966
rs10501321	47258935	11	0.0156635	10327
rs10519829	125093642	5	0.015685	25647
rs10498713	22837279	6	0.015685	47281
rs1569651	132957012	6	0.0156935	33540
rs4311855	211625401	1	0.0156957	34063
rs10493690	81189582	1	0.015697	15760
rs10503475	13613842	8	0.0156979	51202
rs1498841	69513756	3	0.0157036	32911
rs7232388	52104605	18	0.0157086	7516
rs1841546	167111648	2	0.0157086	9332
rs9293513	88717857	5	0.0157388	49860
rs4129856	82504536	13	0.0157398	16603
rs1058790	8123385	1	0.0157406	89043
rs10499339	3275947	7	0.0157435	20975
rs1034137	66232907	6	0.015757	26001
rs725510	52896165	1	0.0157627	5703
rs10517437	58923954	4	0.0157646	65591
[truncated: 47,435 more rows]

## Sheet: 2-WAY
	SNP1	SNP2	pvalue
	rs3775652	rs949538	8.68194e-14
	rs3775652	rs949538	8.68194e-14
	rs3775652	rs725518	9.65894e-15
	rs10485922	rs1930022	4.66627e-13
	rs380390	rs2224762	1.44329e-15
	rs380390	rs1374431	4.996e-15
	rs6598991	rs10511467	6.80567e-14
	rs1938651	rs10511467	3.58291e-12
	rs1329428	rs6598991	4.84612e-13
	rs1329428	rs10507949	1.03251e-14
	rs7104698	rs10506518	1.62548e-12
	rs10518782	rs7104698	4.82614e-13
	rs7235818	rs725518	3.60589e-12
	rs7698633	rs1362932	5.76983e-13
	rs3797564	rs7698633	1.49103e-13
	rs1937956	rs10514175	1.76248e-12
	rs10514746	rs6967345	3.13605e-12
	rs10483314	rs10492272	7.4365e-12
	rs9287109	rs7583379	6.38856e-12
	rs10483945	rs4129081	3.97515e-12
	rs500586	rs725859	1.41942e-12
	rs725859	rs10507949	8.1124e-12
	rs10508035	rs10502751	7.20346e-12
	rs3775652	rs949538	8.68194e-14
	rs3775652	rs725518	9.65894e-15
	rs10485922	rs1930022	4.66627e-13
	rs380390	rs2224762	1.44329e-15
	rs380390	rs1374431	4.996e-15
	rs6598991	rs10511467	6.80567e-14
	rs1938651	rs10511467	3.58291e-12
	rs1329428	rs6598991	4.84612e-13
	rs1329428	rs10507949	1.03251e-14
	rs7104698	rs10506518	1.62548e-12
	rs10518782	rs7104698	4.82614e-13
	rs7235818	rs725518	3.60589e-12
	rs7698633	rs1362932	5.76983e-13
	rs3797564	rs7698633	1.49103e-13
	rs1937956	rs10514175	1.76248e-12
	rs10514746	rs6967345	3.13605e-12
	rs10483314	rs10492272	7.4365e-12
	rs9287109	rs7583379	6.38856e-12
	rs10483945	rs4129081	3.97515e-12
	rs500586	rs725859	1.41942e-12
	rs725859	rs10507949	8.1124e-12
	rs10508035	rs10502751	7.20346e-12

## Sheet: 3-WAY
	SNP1	SNP2	PVALUE
	rs3775652	rs725518	2.22045e-16
	rs3775652	rs1329428	2.22045e-16
	rs380390	rs1930022	2.22045e-16
	rs380390	rs2380684	0
	rs380390	rs10504548	0
	rs380390	rs2402053	0
	rs718263	rs380390	0
	rs10504709	rs380390	1.11022e-16
	rs10504709	rs380390	1.11022e-16
	rs3775652	rs725518	2.22045e-16
	rs3775652	rs1329428	2.22045e-16
	rs380390	rs1930022	2.22045e-16
	rs380390	rs2380684	0
	rs380390	rs10504548	0
	rs380390	rs2402053	0
	rs718263	rs380390	0
	rs10504709	rs380390	1.11022e-16

## Sheet: 4-WAY
	snp1	snp2	snp3	snp4	pvalue
	rs4772270	rs6598991	rs1740752	rs7044653	0
	rs4772270	rs6598991	rs1329428	rs7044653	0
	snp	pvalue
	rs4772270	6.63704e-05
	rs6598991	0.000263719
	rs1740752	4.00177e-05
	rs1329428	5.99221e-06
	rs7044653	0.0234695

## Sheet: 2-WAY GENE-GENE
SNP1	gene1	feature	SNP2	gene2	feature	pvalue
rs3775652	INPP4B	intron[NM_003866.2]	rs949538	NA	NA	8.68194e-14
rs3775652	INPP4B	intron[NM_003866.2]	rs949538	NA	NA	8.68194e-14
rs3775652	INPP4B	intron[NM_003866.2]	rs725518	RRM1	intron[NM_001033.3]	9.65894e-15
rs10485922	MAGI2	intron[NM_012301.3]	rs1930022	NA	NA	4.66627e-13
rs380390	CFH	intron[NM_000186.2]	rs2224762	JMJD2C	intron[NM_015061.2]	1.44329e-15
rs380390	CFH	intron[NM_000186.2]	rs1374431	NA	NA	4.996e-15
rs6598991	NA	NA	rs10511467	NA	NA	6.80567e-14
rs1938651	NA	NA	rs10511467	NA	NA	3.58291e-12
rs1329428	CFH	intron[NM_000186.2]	rs6598991	NA	NA	4.84612e-13
rs1329428	CFH	intron[NM_000186.2]	rs10507949	NA	NA	1.03251e-14
rs7104698	NA	NA	rs10506518	NA	NA	1.62548e-12
rs10518782	NA	NA	rs7104698	NA	NA	4.82614e-13
rs7235818	NA	NA	rs725518	RRM1	intron[NM_001033.3]	3.60589e-12
rs7698633	NA	NA	rs1362932	NA	NA	5.76983e-13
rs3797564	AP3S1	intron[NM_001284.2]	rs7698633	NA	NA	1.49103e-13
rs1937956	VTCN1	utr-3[NM_024626.2]	rs10514175	THBS4	intron[NM_003248.3]	1.76248e-12
rs10514746	NA	NA	rs6967345	NA	NA	3.13605e-12
rs10483314	NA	NA	rs10492272	ANKS1B	intron[NM_152788.3]	7.4365e-12
rs9287109	PKP1	intron[NM_001005337.1]	rs7583379	NA	NA	6.38856e-12
rs10483945	NA	NA	rs4129081	FLJ20160	intron[NM_017694.3]	3.97515e-12
rs500586	NA	NA	rs725859	NA	NA	1.41942e-12
rs725859	NA	NA	rs10507949	NA	NA	8.1124e-12
rs10508035	NA	NA	rs10502751	NA	NA	7.20346e-12
rs3775652	INPP4B	intron[NM_003866.2]	rs949538	NA	NA	8.68194e-14
rs3775652	INPP4B	intron[NM_003866.2]	rs725518	RRM1	intron[NM_001033.3]	9.65894e-15
rs10485922	MAGI2	intron[NM_012301.3]	rs1930022	NA	NA	4.66627e-13
rs380390	CFH	intron[NM_000186.2]	rs2224762	JMJD2C	intron[NM_015061.2]	1.44329e-15
rs380390	CFH	intron[NM_000186.2]	rs1374431	NA	NA	4.996e-15
rs6598991	NA	NA	rs10511467	NA	NA	6.80567e-14
rs1938651	NA	NA	rs10511467	NA	NA	3.58291e-12
rs1329428	CFH	intron[NM_000186.2]	rs6598991	NA	NA	4.84612e-13
rs1329428	CFH	intron[NM_000186.2]	rs10507949	NA	NA	1.03251e-14
rs7104698	NA	NA	rs10506518	NA	NA	1.62548e-12
rs10518782	NA	NA	rs7104698	NA	NA	4.82614e-13
rs7235818	NA	NA	rs725518	RRM1	intron[NM_001033.3]	3.60589e-12
rs7698633	NA	NA	rs1362932	NA	NA	5.76983e-13
rs3797564	AP3S1	intron[NM_001284.2]	rs7698633	NA	NA	1.49103e-13
rs1937956	VTCN1	utr-3[NM_024626.2]	rs10514175	THBS4	intron[NM_003248.3]	1.76248e-12
rs10514746	NA	NA	rs6967345	NA	NA	3.13605e-12
rs10483314	NA	NA	rs10492272	ANKS1B	intron[NM_152788.3]	7.4365e-12
rs9287109	PKP1	intron[NM_001005337.1]	rs7583379	NA	NA	6.38856e-12
rs10483945	NA	NA	rs4129081	FLJ20160	intron[NM_017694.3]	3.97515e-12
rs500586	NA	NA	rs725859	NA	NA	1.41942e-12
rs725859	NA	NA	rs10507949	NA	NA	8.1124e-12
rs10508035	NA	NA	rs10502751	NA	NA	7.20346e-12

## Sheet: 3-WAY GENE network
	SNP1	gene1	feature	SNP2	gene2	feature	SNP3	gene3	feature	PVALUE
	rs3775652	INPP4B	intron[NM_003866.2]	rs725518	RRM1	intron[NM_001033.3]	rs1002979	NA	NA	2.22045e-16
	rs3775652	INPP4B	intron[NM_003866.2]	rs1329428	CFH	intron[NM_000186.2]	rs6598991	NA	NA	2.22045e-16
	rs380390	CFH	intron[NM_000186.2]	rs1930022	NA	NA	rs3913094	NA	NA	2.22045e-16
	rs380390	CFH	intron[NM_000186.2]	rs2380684	NA	NA	rs2224762	JMJD2C	intron[NM_015061.2]	0
	rs380390	CFH	intron[NM_000186.2]	rs10504548	NA	NA	rs2224762	JMJD2C	intron[NM_015061.2]	0
	rs380390	CFH	intron[NM_000186.2]	rs2402053	NA	NA	rs2224762	JMJD2C	intron[NM_015061.2]	0
	rs718263	NCALD	intron[NM_001040630.1]	rs380390	CFH	intron[NM_000186.2]	rs2224762	JMJD2C	intron[NM_015061.2]	0
	rs10504709	NA	NA	rs380390	CFH	intron[NM_000186.2]	rs2402053	NA	NA	1.11022e-16
	rs10504709	NA	NA	rs380390	CFH	intron[NM_000186.2]	rs2380684	NA	NA	1.11022e-16
	rs3775652	INPP4B	intron[NM_003866.2]	rs725518	RRM1	intron[NM_001033.3]	rs1002979	NA	NA	2.22045e-16
	rs3775652	INPP4B	intron[NM_003866.2]	rs1329428	CFH	intron[NM_000186.2]	rs6598991	NA	NA	2.22045e-16
	rs380390	CFH	intron[NM_000186.2]	rs1930022	NA	NA	rs3913094	NA	NA	2.22045e-16
	rs380390	CFH	intron[NM_000186.2]	rs2380684	NA	NA	rs2224762	JMJD2C	intron[NM_015061.2]	0
	rs380390	CFH	intron[NM_000186.2]	rs10504548	NA	NA	rs2224762	JMJD2C	intron[NM_015061.2]	0
	rs380390	CFH	intron[NM_000186.2]	rs2402053	NA	NA	rs2224762	JMJD2C	intron[NM_015061.2]	0
	rs718263	NCALD	intron[NM_001040630.1]	rs380390	CFH	intron[NM_000186.2]	rs2224762	JMJD2C	intron[NM_015061.2]	0
	rs10504709	NA	NA	rs380390	CFH	intron[NM_000186.2]	rs2402053	NA	NA	1.11022e-16
	rs10504709	NA	NA	rs380390	CFH	intron[NM_000186.2]	rs2380684	NA	NA	1.11022e-16
